# Supplementary material for: Talin dissociates from RIAM and associates to vinculin sequentially in response to the actomyosin force
Source: Nat Commun. 2020 Jun 19;11:3116. doi: 10.1038/s41467-020-16922-1 (PMC7305319; doi:10.1038/s41467-020-16922-1)
Supplement: Supplementary file 15 — Source Data [file 41467_2020_16922_MOESM15_ESM.xlsx]

## Sheet: Figure 1c
Figure 1c
Talin	R1-R2-R3				R11				R7-R8
[RIAM] (µM)	0.1	0.25	0.5	1	0.1	0.25	0.5	1	0.1	0.25	0.5	1
	0.200957	0.353611	0.508612	0.323969	0.310689	0.534257	0.453263	0.434443	0.430887	0.496522	0.444615	0.529263
	0.458159	0.716552	1.10101	0.997472	0.83475	1.24162	0.897627	1.19714	1.15748	0.881829	0.903566	0.920631
	0.332176	0.513451	0.820785	0.616211	0.694094	0.941582	0.826657	0.942965	0.810376	0.597918	0.674341	0.778123
	0.413505	0.634776	0.494005	0.935354	0.659172	1.08524	0.925955	0.970475	0.877231	0.971879	0.865899	0.855403
	0.552019	0.859627	0.720817	1.20784	1.09015	1.57316	1.24329	1.43653	1.23307	1.04889	1.10445	1.3503
	0.227	0.392445	0.456254	0.581065	0.31079	0.640299	0.520017	0.555525	0.44373	0.533533	0.52228	0.673856
	0.720791	0.921082	0.937276	1.33353	1.03423	1.58274	1.0186	1.47452	1.08584	1.24156	1.25051	1.23004
	0.466647	0.646598	0.682914	0.9125	0.821404	1.20113	1.05906	1.16129	0.808443	0.814995	0.88385	1.15358
	0.432298	0.691727	0.815287	0.988422	0.704405	1.09894	0.925288	1.00692	0.707331	1.05176	0.97662	1.21918
	0.730653	0.713169	1.12758	1.3263	1.12268	1.55968	1.36341	1.56111	0.93374	1.19881	1.24462	1.65613
	0.19632	0.363235	0.549277	0.534314	0.306383	0.566591	0.468055	0.51474	0.318382	0.515954	0.935129	0.704707
	0.642739	0.79802	1.26216	1.19061	0.904726	1.34279	0.960282	1.25377	0.700874	1.41571	1.27232	1.29628
	0.430264	0.532767	0.900458	0.873438	0.732559	0.930862	0.897246	1.01666	0.550223	0.54574	0.770557	2.1913
	0.33882	0.483632	0.932408	0.704535	0.501564	0.880654	0.497539	0.716021	0.37909	0.669416	0.732411	0.947634
	0.496651	0.607475	1.26326	0.904522	0.773189	1.04404	0.914481	1.05384	0.524124	1.14565	1.07311	1.29489
	0.237299	0.356836	0.476029	0.424846	0.423879	0.495359	0.568979	0.560344	0.709174	0.443974	0.287774	0.494312
	0.502114	0.750547	1.12401	0.974731	0.928617	1.28725	1.28138	1.18857	1.01179	0.911508	0.862569	0.812909
	0.376364	0.531842	0.768922	0.703981	0.611036	1.0771	0.937923	0.869185	0.933281	0.673456	0.628236	0.685888
	0.464441	0.659563	0.596	0.840939	0.728068	0.946146	1.05441	1.04392	0.861071	0.82911	0.715075	0.896904
	0.626322	0.885832	0.781515	1.1958	1.04612	1.54229	1.41355	1.33443	1.2223	1.14538	0.514488	0.982758
	0.281876	0.399475	0.413516	0.521337	0.456308	0.547935	0.637238	0.617195	0.459903	0.548366	0.419457	0.664602
	0.716095	0.922009	0.996228	1.26838	1.08882	1.51641	1.44315	1.42415	1.03152	1.56533	1.19094	1.10048
	0.496385	0.646714	0.742831	0.984963	0.697547	1.16825	1.09942	0.98629	0.813547	0.872377	0.998201	0.982201
	0.441576	0.63363	0.895871	0.916661	0.743175	0.920794	0.997548	1.0074	0.677188	0.942102	0.898646	1.00822
	0.698032	0.884201	1.21636	1.34347	1.02112	1.5725	1.4373	1.25841	1.03764	1.26052	0.456102	1.27418
	0.271506	0.332327	0.519165	0.476165	0.373584	0.446178	0.501267	0.539371	0.32656	0.507867	0.468839	0.627223
	0.650515	0.75172	1.30033	1.14494	0.855145	0.988283	1.10977	1.1542	0.790352	1.16364	1.17597	1.08241
	0.442133	0.523328	0.956262	0.895307	0.614202	0.861081	0.883609	0.780564	0.599806	0.813453	0.896204	1.0735
	0.372003	0.434021	0.944032	0.693803	0.502549	0.574847	0.686162	0.712547	0.416763	0.696998	0.786724	0.73615
	0.510663	0.560816	1.34157	0.984582	0.640898	0.74476	0.880026	0.892075	0.58202	0.892964	0.425399	1.08265
	0.220462	0.356003	0.300361	0.368178	0.256712	0.367282	0.315455	0.508482	0.457811	0.422755	0.32334	0.42405
	0.490178	0.802596	0.581348	0.888564	0.681543	0.734706	0.772484	1.3557	0.865314	0.860248	0.775101	0.949903
	0.378476	0.570517	0.474773	0.814708	0.517813	0.680298	0.750375	0.928875	0.7882	0.598267	0.616373	0.716255
	0.414305	0.5242	0.634659	0.850498	0.502669	0.645068	0.681965	1.09215	0.7114	0.829097	0.716885	0.940539
	0.606243	0.908734	0.812471	1.14195	0.89913	1.06666	0.974347	1.52435	1.07672	0.998803	0.961497	1.19428
	0.24534	0.415142	0.47429	0.493922	0.33613	0.561586	0.498641	0.541437	0.489615	0.525641	0.50983	0.624961
	0.7007	0.895843	0.977778	1.17572	1.00222	0.99088	1.09523	1.5514	0.807695	1.15321	1.16963	1.48451
	0.518764	0.675448	0.773332	1.03551	0.756201	1.0087	1.0424	1.12767	0.852529	0.925281	0.975191	0.896052
	0.464643	0.605717	0.900264	0.811106	0.638843	0.970032	0.838127	0.805338	0.684275	0.949639	0.987578	1.15594
	0.673071	0.911255	1.18237	1.21941	1.20237	1.31231	1.29093	1.40579	0.993633	1.26403	1.49039	0.922449
	0.197195	0.315949	0.552759	0.470945	0.373517	0.591598	0.504566	0.431017	0.311831	0.507401	0.566463	0.608556
	0.642619	0.709434	0.594657	1.05971	0.807446	1.21346	1.19338	0.967538	0.641586	1.15548	1.27352	1.36493
	0.458178	0.527251	0.928158	0.905018	0.803646	0.996232	0.866156	0.931971	0.666825	0.79867	1.05427	1.15315
	0.350651	0.43521	0.884598	0.669137	0.578112	0.911802	0.704558	0.555813	0.444102	0.740069	0.78827	0.924495
	0.472736	0.551139	1.24944	0.95824	0.838505	1.20591	1.09642	0.831873	0.576235	0.96405	1.24974	1.34508
	0.243323	0.311335	0.295453	0.435302	0.237705	0.358209	0.395076	0.462365	0.42403	0.390258	0.379773	0.436367
	0.477743	0.819295	0.613318	0.940043	0.49269	0.896603	0.69383	1.58849	0.97597	0.890136	0.791871	0.910269
	0.342707	0.561871	0.489122	0.715723	0.747386	0.738903	0.528059	1.29371	0.781432	0.45931	0.57085	0.674578
	0.449802	0.473616	0.64075	0.798294	0.469204	0.762939	0.808534	0.79663	0.816019	0.784634	0.778407	0.843675
	0.623238	0.923597	0.830656	1.19612	1.14813	1.1842	0.888283	1.97498	1.18671	1.18321	1.0824	1.16793
	0.304243	0.348962	0.480409	0.539886	0.0106777	0.579534	0.545691	0.529948	0.435564	0.384809	0.57547	0.622767
	0.676647	0.887147	1.04537	1.2487	0.70471	1.28461	0.996902	1.59056	1.07863	1.27153	1.23658	1.43975
	0.510655	0.61102	0.815568	0.969699	1.06342	1.02253	0.72832	1.41568	0.882147	0.622278	0.990477	1.0466
	0.509568	0.509416	0.874646	0.934597	0.677138	0.869912	0.963838	0.928143	0.760428	0.91698	1.04755	1.12799
	0.703301	0.907015	1.21804	1.30353	1.36297	1.45952	1.27884	1.617	1.13679	1.38863	1.41317	1.58801
	0.262651	0.322065	0.538843	0.482264	0.439033	0.572999	0.541166	0.461724	0.352378	0.495172	0.597434	0.641926
	0.515792	0.69752	1.22898	1.12841	1.06759	1.31198	1.2914	1.23572	0.762508	1.1824	1.43324	1.46145
	0.456081	0.478212	0.953563	0.90656	1.04939	1.00092	1.03065	1.051	0.644405	0.502485	1.0728	1.10021
	0.348429	0.375322	0.847255	0.647419	0.684469	0.745644	0.859704	0.593654	0.433908	0.767453	0.958645	0.92316
	0.482888	0.557956	1.22923	0.948288	1.19513	1.21213	1.2032	0.977189	0.613343	1.06717	1.36413	1.33386
	0.229216	0.353267	0.33497	0.430407	0.451683	0.463367	0.587279	0.82913	0.424761	0.346071	0.349028	0.400493
	0.482497	0.611886	0.669978	0.985403	1.0235	1.00332	1.32101	1.64823	0.975674	0.759505	0.722331	1.01971
	0.3716	0.499512	0.486926	0.416096	0.661989	0.631818	1.06237	1.07263	0.716897	0.531481	0.608235	0.681013
	0.429262	0.389261	0.630713	0.851722	0.988753	0.938929	1.11724	1.29121	0.788513	0.757373	0.745662	0.820297
	0.628969	0.972493	0.696553	1.20825	0.00202037	1.20834	1.89488	1.63629	1.15932	0.955112	1.03007	1.18776
	0.277615	0.364696	0.476875	0.529357	0.597176	0.605929	0.740404	0.719634	0.468552	0.379465	0.526472	0.580625
	0.51057	0.837675	1.06864	1.27258	1.41718	1.42531	1.75249	1.67176	1.19209	1.17384	1.18575	1.3512
	0.500764	0.492202	0.795925	0.661459	0.898835	0.73043	1.31086	1.14487	0.870843	0.789555	0.910337	1.08398
	0.476288	0.299304	0.892766	0.907749	1.04351	1.04974	1.27807	1.03971	0.801473	0.932633	0.97633	1.0609
	0.638661	0.7594	0.986862	1.22252	1.50837	1.43713	1.8173	1.35433	1.15597	1.18543	1.42293	1.52951
	0.252613	0.250009	0.497233	0.487634	0.575488	0.574092	0.678777	0.542959	0.37256	0.453471	0.672669	0.591242
	0.516055	0.592179	1.21826	1.11744	1.32549	1.40149	1.62431	1.17471	0.938298	1.16367	1.38872	1.42772
	0.44217	0.326996	0.940999	0.66636	0.883303	0.705356	1.26455	0.800628	0.685835	0.811467	0.76055	1.13571
	0.315608	0.324567	0.825263	0.630749	0.843517	0.838692	0.984946	0.659928	0.519864	0.640221	0.847086	0.962003
	0.467992	0.426097	0.96693	0.952433	1.18855	1.10056	1.40654	0.855413	0.718202	1.04082	1.28587	1.35193
	0.227606	0.323886	0.420427	0.419969	0.405335	0.427549	0.483161	0.67681	0.454848	0.426496	0.379235	0.422694
	0.475012	0.707198	0.993872	1.03435	0.957375	1.00514	1.70766	1.70896	0.58926	0.701292	0.723921	0.835582
	0.360276	0.513671	0.87059	0.745014	0.844703	0.853042	1.47239	1.2078	0.63416	0.526386	0.554086	0.577378
	0.431238	0.565314	0.810986	0.938663	0.814305	0.879753	1.00692	1.25775	0.80572	1.22816	0.7517	0.865718
	0.55751	0.826416	1.289	1.28491	1.34524	1.42994	1.95502	2.01236	1.07556	1.30923	0.958097	0.992958
	0.293684	0.348999	0.493623	0.546294	0.553311	0.557204	0.5263	0.698212	0.448694	0.569035	0.589996	0.629271
	0.688677	0.771349	1.22096	1.39682	1.33615	1.36928	1.43463	1.80915	1.15536	1.1361	1.1508	1.30338
	0.511461	0.583047	1.00252	0.984377	1.23816	1.28813	1.46746	1.46076	0.0990543	0.760548	0.878012	0.897465
	0.505573	0.507413	0.83526	1.0096	0.950429	1.03516	0.745292	1.08456	0.793604	1.1172	1.12502	1.14328
	0.707481	0.738728	1.31153	1.30115	1.65054	1.70224	1.51653	1.68341	1.11708	1.18655	1.436	1.3392
	0.271044	0.279504	0.430853	0.529022	0.472489	0.561898	0.367313	0.524963	0.386108	0.527528	0.634285	0.671123
	0.643439	0.612203	1.01762	1.25523	1.36238	1.46817	0.93504	1.29239	0.964019	0.969717	1.4425	1.45349
	0.47278	0.418481	0.8317	0.931215	1.2242	1.26814	0.958053	1.08235	0.0782327	0.767328	0.994273	0.967719
	0.387208	0.358271	0.490758	0.710763	0.802383	0.859955	0.463131	0.694363	0.505015	0.871192	1.02399	1.01014
	0.521181	0.4456	0.870102	0.998409	1.38193	1.37852	0.79744	1.04753	0.714883	1.18055	1.35103	1.3117
	0.215085	0.33501	0.596584	0.398608	0.190481	0.33778	0.395021	0.349126	0.82387	0.400373	0.388863	0.440202
	0.450729	0.753073	0.995818	0.930726	0.539563	0.843581	0.746866	1.40092	1.25175	0.721643	0.767633	0.873257
	0.307678	0.644779	0.746379	0.750692	0.999086	0.708171	0.757996	1.05712	0.644127	0.533547	0.535489	0.649137
	0.43281	0.633352	0.847983	0.786384	0.30234	0.694	0.731129	0.71783	0.853251	0.770503	0.788524	0.837392
	0.572586	0.970958	1.1878	1.17491	1.00471	0.995794	0.86808	1.76661	1.34371	0.954373	1.0659	1.11656
	0.27803	0.372584	0.81417	0.492275	0.252731	0.417103	0.405906	0.352997	0.472603	0.550402	0.573657	0.630526
	0.636798	0.887725	1.19065	1.21469	0.602584	1.12799	0.946864	1.31311	1.28286	1.10884	1.35333	1.39091
	0.498115	0.801826	1.0066	0.924403	1.05045	1.04923	0.814046	1.24472	0.903868	0.757289	0.852707	0.957303
	0.487711	0.584855	0.848885	0.875364	0.408825	0.777087	0.657207	0.640336	0.850864	0.911718	1.04604	1.0917
	0.733747	0.876158	1.28573	1.26287	0.854211	0.945086	0.950704	1.60103	1.26425	1.17703	1.60697	1.50052
	0.261895	0.279012	0.458789	0.454284	0.230032	0.433562	0.333853	0.342855	0.368435	0.513031	0.760285	0.63766
	0.577503	0.725691	1.05221	1.10156	0.555643	0.868108	0.742111	0.931349	0.788214	1.12924	1.46463	1.02437
	0.444981	0.663389	0.915368	0.940083	0.556684	0.733155	0.673742	1.15585	0.68228	0.749617	0.951347	1.01977
	0.352817	0.39697	0.581673	0.454462	0.317754	0.52383	0.423403	0.486736	0.5075	0.426558	1.04606	0.913368
	0.526471	0.556729	0.911377	0.949994	0.523835	0.830219	0.632852	0.781491	0.793048	0.959689	1.3867	1.33637
	0.218751	0.33178	0.427392	0.402912	0.3094	0.395017	0.366318	0.413961	0.304988	0.390278	0.331616	0.58044
	0.46358	0.837497	0.83389	0.914325	0.815376	1.22653	1.01977	1.04392	0.59245	0.86015	0.8582	0.832588
	0.311307	0.55334	0.770061	0.768289	0.714885	0.973829	0.94054	0.917737	0.453446	0.57012	0.783666	0.649895
	0.439494	0.618816	0.844148	0.796827	0.561532	0.88085	0.735775	0.864538	0.56637	0.817046	0.939699	1.16402
	0.564742	0.888372	1.24501	1.17258	1.07188	1.53221	1.16867	1.38264	0.840264	0.99668	1.32506	1.1154
	0.274239	0.375981	0.534875	0.509545	0.353464	0.386088	0.436846	0.457604	0.379026	0.488577	0.627047	0.767605
	0.653347	0.899708	1.08225	1.27136	0.899016	1.33908	1.14402	1.30463	0.900206	1.16351	1.40369	1.59859
	0.506974	0.666987	0.996287	0.97541	0.914414	1.20895	1.06266	1.11202	0.646201	0.772342	1.04664	0.96023
	0.509705	0.581155	0.889442	0.891607	0.544388	0.665221	0.730783	0.81513	0.892496	0.959755	1.14605	1.11919
	0.723058	0.893036	1.32369	1.34165	0.980186	1.56236	1.17355	1.40989	1.0499	1.12931	1.69783	1.58072
	0.261251	0.3284	0.475147	0.408921	0.245913	0.299424	0.359035	0.407453	0.453123	0.533299	0.621343	0.553807
	0.577462	0.80752	0.963943	1.16183	0.629126	0.824989	0.768722	1.044	1.10576	1.1326	1.49509	1.75791
	0.470545	0.56088	0.890632	0.947957	0.657139	0.894298	0.719166	0.895768	0.713984	0.732333	1.04785	0.945503
	0.358118	0.388849	0.672473	0.693885	0.393506	0.443516	0.441396	0.510496	0.772253	0.787791	0.795108	0.953739
	0.546352	0.593068	0.940526	0.983252	0.652579	0.680798	0.76235	0.863599	1.12744	0.869106	1.53815	1.57578
	0.202263	0.316489	0.361251	0.411379	0.301005	0.473473	0.438958	0.363365	0.373509	0.50082	0.399638	0.40286
	0.493702	0.713905	0.868426	0.872604	0.597878	1.04345	0.951832	0.906148	0.748501	0.869815	0.722075	0.788667
	0.36024	0.542242	0.639109	0.689543	0.69069	0.776106	0.69168	0.874407	0.466244	0.58516	0.39049	0.649406
	0.444289	0.636611	0.748744	0.802786	0.461256	0.895891	0.729145	0.669079	0.728836	0.629062	0.727441	0.882619
	0.624248	0.920808	1.15128	1.13598	0.934936	1.39181	0.981777	1.31185	0.779021	1.05657	1.06491	1.16807
	0.29094	0.368716	0.459118	0.53511	0.301267	0.528544	0.494712	0.385701	0.504152	0.601133	0.61307	0.575559
	0.699639	0.876645	1.23911	1.24729	0.835922	1.23253	0.969437	1.15188	1.15715	1.19996	1.08068	1.26624
	0.472184	0.640587	0.86131	0.91929	0.759	1.04063	0.937092	1.10091	0.722385	0.963843	0.894896	0.918466
	0.495171	0.626118	0.856739	0.903728	0.467068	0.829779	0.656087	0.760415	0.921852	1.00639	0.815324	0.94593
	0.702704	0.909775	1.30048	1.30342	0.944792	1.28803	0.941116	1.22601	0.971241	1.54703	1.34214	1.47124
	0.249126	0.322241	0.434313	0.486215	0.22554	0.415198	0.302667	0.336823	0.491399	0.640879	0.602291	0.476307
	0.641844	0.77995	1.10221	1.09405	0.624714	0.984319	0.706181	1.00157	1.30331	1.30786	1.198	1.18485
	0.409568	0.500884	0.88124	0.818824	0.654203	0.906522	0.69005	0.978505	0.772475	0.904284	0.912051	0.888414
	0.367379	0.435746	0.622422	0.684047	0.276331	0.564411	0.405872	0.485703	0.785348	0.863112	0.625556	0.943968
	0.529869	0.604913	0.893642	0.902819	0.61662	0.849422	0.571701	0.894577	0.864742	1.08834	1.20226	1.13322
	0.20477	0.311775	0.831075	0.520997	0.607452	0.459037	0.253535	0.436206	0.342895	0.4468	0.500741	0.483637
	0.4409	0.686279	0.270136	1.171	0.643273	1.08521	0.603055	1.00237	0.386621	0.873419	0.856477	1.00202
	0.351875	0.529582		0.845369	0.675103	0.850581	0.762078	0.955207	0.53571	0.675407	0.598717	0.74332
	0.447618	0.602242		0.557109	0.430144	0.849925	0.536641	0.732182	0.39923	0.878824	0.765052	0.991314
	0.581076	0.840514		0.727221	0.955655	1.31012	0.92291	1.37387	0.949524	1.05451	1.09104	1.08624
	0.260288	0.373072		0.459128	0.469424	0.478376	0.315784	0.374108	0.460513	0.530838	0.608315	0.650202
	0.667317	0.875643		0.934442	0.836911	1.29972	0.720544	1.21623	0.925768	1.14379	1.30602	1.47386
	0.516304	0.470427		0.692483	0.778992	1.04958	1.02117	1.1181	0.740034	0.824252	0.784609	0.88403
	0.463306	0.551439		0.873568	0.447385	0.927288	0.477578	0.802722	0.43919	0.97973	1.05068	1.15959
	0.685092	0.909915		1.12694	0.899227	1.20699	0.993208	1.35016	1.15305	1.22216	1.42948	1.31921
	0.277597	0.330279		0.557845	0.507489	0.400263	0.264742	0.325534	0.252001	0.488832	0.551877	0.600221
	0.611363	0.791249		1.27027	0.609766	1.10238	0.670405	0.978543	1.05232	1.04744	1.33814	1.55609
	0.477444	0.479614		0.910326	0.649368	0.908993	0.74902	1.04931	0.719951	0.753812	0.934471	0.998553
	0.319824	0.43737		0.955627	0.330988	0.6288	0.46803	0.503112	0.661257	0.699692	0.871961	0.948805
	0.503223	0.645065		1.30635	0.598148	0.769401	0.71334	0.889956	0.892126	0.840588	0.966586	0.994879
Mean	0.45672	0.59218	0.82698	0.873005	0.72058	0.930088	0.865388	0.990424	0.738834	0.844566	0.906966	0.993979
Standard deviation	0.145663	0.197806	0.272391	0.277451	0.318009	0.334316	0.354903	0.386977	0.274522	0.277574	0.320766	0.324943
In the absence of mCherry-RIAM (0µM), it is impossible to detect the disks, therefore we applied the value 0 for this condition.

## Sheet: Figure 2e
Figure 2e	R1-R2-R3 + Vh
	Vh fluorescence (a.u.)
Time (s)	Disk 1	Disk 2	Disk 3	Disk 4	Disk 5	Disk 6	Disk 7	Disk 8	Disk 9	Disk 10	Disk 11	Disk 12	Disk 13	Disk 14	Disk 15	Disk 16	Disk 17	Disk 18	Disk 19	Disk 20	Disk 21	Disk 22	Disk 23	Disk 24	Disk 25	Disk 26	Disk 27	Disk 28	Disk 29	Disk 30	Disk 31	Disk 32	Disk 33	Disk 34	Disk 35	Disk 36	Disk 37	Disk 38	Disk 39	Disk 40	Disk 41	Disk 42	Disk 43	Disk 44	Disk 45	Disk 46	Disk 47	Disk 48	Disk 49
0	24.567	33.335	16.578	36.793	33.778	30.467	22.024	24.809	48.291	38.149	36.9	46.721	22.254	37.851	42.278	26.904	42.851	19.869	35.804	33.448	28.357	39.879	23.031	46.34	48.496	46.047	61.334	30.567	69.107	60.649	47.421	75.34	26.34	67.831	73.867	44.554	43.654	21.24	52.502	54.613	28	42.652	25.985	50.859	48.906	43.63	70.615	34.513	88.084
30	34.159	45.714	23.642	53.936	44.46	43.318	28.447	31.291	67.166	52.105	51.354	67.127	29.362	55.824	52.735	35.355	58.447	25.1	48.398	40.583	37.822	51.069	31.103	59.757	59.784	55.67	75.322	39.159	84.599	81.513	60.692	97.688	34.711	86.549	90.728	54.774	49.293	26.302	65.358	64.011	38.075	51.751	32.716	61.112	58.616	56.37	91.283	42.756	108.001
60	41.692	55.044	29.812	69.555	55.822	54.716	34.643	40.722	85.77	63.872	65.654	86.577	35.404	72.039	71.528	43.728	75.171	29.777	59.313	53.556	44.04	61.278	36.356	72.771	74.967	66.516	95.921	49.783	103.109	106.144	70.917	123.161	44.048	106.837	115.936	68.162	61.555	33.561	78.99	82.019	44.088	63.272	38.152	76.099	68.853	66.176	105.707	51.52	127.032
90	52.065	70.964	36.83	91.763	73.098	69.736	46.233	49.351	112.101	78.711	82.746	120.233	43.959	95.217	96.377	54.817	96.044	37.923	78.327	66.028	51.308	76.032	44.748	93.499	86.225	82.791	113.942	57.874	128.178	117.848	92.312	142.508	56.495	129.625	134.83	83.52	72.096	42.102	92.636	91.488	52.078	73.206	48.469	84.096	82.023	75.555	123.862	63.421	150.831
120	65.911	89.801	44.719	108.691	82.16	85.866	54.903	63.606	144.496	90.586	102.367	140.571	55.581	117.331	106.948	66.26	113.129	43.593	89.989	77.181	62.478	84.244	53.745	101.741	97.082	96.381	132.459	66.792	145.355	130.936	104.675	165.036	63.262	142.047	145.944	90.343	77.494	49.789	107.115	101.757	59.108	83.719	53.394	96.63	93.191	85.629	135.221	72.468	166.362
150	75.257	99.09	50.535	123.645	95.074	100.348	61.313	70.351	162.952	100.678	117.325	159.084	59.976	135.251	128.658	76.08	130.891	49.031	98.375	88.142	69.076	91.343	58.01	110.829	112.823	108.605	147.562	74.901	154.898	148.504	116.139	183.521	71.414	154.412	161.253	102.224	89	54.777	116.224	111.105	61.913	90.81	59.022	106.723	103.953	99.298	151.898	76.028	180.11
180	82.981	106.775	55.855	134.214	105.386	109.127	65.056	78.213	181.194	110.12	130.553	174.863	66.751	145.866	142.04	86.16	146.084	54.425	109.778	98.177	73.441	101.859	64.766	121.958	120.224	116.26	163.255	77.824	167.834	159.8	129.995	202.436	79.622	166.402	177.663	115.363	98.607	60.312	126.896	121.43	70.823	99.673	63.062	116.634	114.742	107.08	161.223	83.941	193.663
210	88.782	120.604	59.972	143.517	112.763	118.435	71.732	87.251	198.372	121.641	140.932	189.034	72.38	159.635	153	90.926	159.272	58.879	118.237	105.472	77.735	108.39	69.809	128.176	129.928	125.007	175.643	86.324	178.111	172.936	139.101	213.419	83.95	180.769	183.246	123.516	104.638	65.679	133.326	127.224	76.784	105.434	67.708	121.767	122.919	113.868	171.829	89.8	211.134
240	96.598	129.651	64.135	158.212	122.223	125.86	77.67	91.885	218.958	133	150.908	204.72	77.311	171.255	164.723	99.036	177.677	64.25	126.826	110.047	83.748	118.687	75.836	140.06	139.445	134.728	188.543	94.633	192.869	183.048	148.602	239.192	92.171	193.463	204.168	131.914	113.825	69.19	146.122	139.637	80.954	114.544	74.464	131.528	130.78	124.129	185.846	97.068	232.307
270	100.245	138.692	68.072	168.903	130.189	139.317	83.641	96.167	233.188	141.127	162.04	220.974	83.827	182.605	175.83	101.987	191.468	67.29	135.784	119.793	89.789	124.202	81.715	146.927	145.223	145.51	200.228	100.874	207.439	199.494	160.231	262.684	98.397	206.467	217.458	140.699	120.202	75.181	152.908	150.651	87.266	121.561	77.918	141.761	135.718	131.077	196.424	103.582	238.889
300	107.853	143.569	73.713	178.155	136.562	144.862	88.263	103.297	248.3	150.469	171.268	237.896	87.514	197.722	191.582	105.386	205.161	71.841	145.588	126.474	94.112	131.835	87.754	154.782	159.646	153.33	211.117	107.263	220.024	208.895	167.817	270.837	104.632	213.33	226.751	148.614	129.45	80.116	162.581	157.411	90.911	128.119	81.527	153.451	145.178	138.689	206.915	110.596	249.47
330	110.842	149.108	77.508	188.798	144.087	151.612	92.718	110.729	257.155	160.828	180.548	250.223	92.883	208.481	202.285	114.639	218.323	78.336	156.749	133.28	101.503	138.624	92.491	161.907	169.198	161.038	222.928	110.982	227.922	218.548	180.493	289.814	109.806	227.263	239.113	158.965	134.896	84.16	167.918	165.759	97.458	135.37	85.632	157.943	153.949	146.296	216.367	116.61	263.4
360	118.978	160.053	81.477	199.014	149.833	161.402	96.86	114.188	264.82	168.161	188.312	255.338	94.979	222.026	211.299	120.569	230.561	78.725	162.558	139.829	104.081	142.318	95.316	169.83	176.775	171.598	234.963	116.127	237.098	233.446	186.988	299.588	117.444	242.523	244.945	168.641	140.927	86.763	177.132	169.733	102.37	139.706	92.061	166.735	159.002	152.511	227.894	118.93	269.649
390	123.945	164.645	85.687	207.935	155.295	173.376	99.956	117.736	273.536	170.738	195.562	266.521	101.119	228.448	218.843	126.338	239.756	81.842	168.396	144.606	108.362	148.646	97.151	182.271	181.696	176.988	239.124	124.994	245.903	244.218	194.143	313.911	123.235	253.451	252.056	173.464	146.735	93.068	183.372	177.784	106.483	149.321	95.731	173.981	168.684	158.074	231.511	123.289	282.742
420	122.744	172.463	90.946	224.354	163.989	178.863	104.529	124.619	283.282	177.354	204.181	276.488	107.087	239.712	224.074	130.704	254.484	86.902	175.096	154.418	116.352	153.943	100.783	190.234	187.734	180.175	251.341	130.313	256.569	255.168	200.767	330.403	128.859	257.186	260.656	180.245	152.41	96.086	192.959	180.278	114.006	150.559	98.299	182.909	173.769	163.681	239.588	131.097	288.97
450	131.05	183.158	92.632	233.605	172.295	186.584	107.425	127.856	289.633	184.508	211.694	282.054	112.091	249.541	237.161	132.855	258.992	88.388	183.367	160.307	118.051	160.749	106.319	199.529	194.396	186.589	259.031	133.856	268.348	264.341	207.177	335.658	133.731	268.023	273.573	185.579	158.607	101.186	200.635	188.807	112.186	156.538	102.714	185.237	182.768	169.726	253.613	134.948	298.389
480	135.808	186.91	96.662	237.97	173.716	191.455	111.005	129.645	300.504	190.402	223.231	296.152	116.553	258.483	245.437	139.313	274.907	93.959	187.946	165.734	122.76	166.174	110.179	203.498	201.021	194.258	270.029	139.477	273.308	272.829	216.948	354.496	135.765	275.189	278.312	194.987	160.281	106.019	205.724	192.659	116.365	161.114	106.424	195.435	186.958	177.379	256.095	140.605	305.248
510	142.731	197.287	103.914	248.991	183.532	199.98	117.417	138.181	312.124	200.156	228.868	304.146	120.511	259.557	250.291	145.191	281.063	95.908	193.829	171.315	128.453	174.114	114.573	210.906	205.219	203.413	280.644	144.016	283.067	282.744	223.883	365.371	142.59	288.854	289.632	203.217	163.437	107.097	217.615	198.303	119.45	169.023	109.435	204.11	190.342	185.603	266.335	146.674	320.457
540	148.099	198.181	104.475	257.581	187.302	205.192	122.316	139.666	324.582	205.091	236.145	317.832	126.312	271.162	261.716	148.795	291.129	100.246	199.932	176.23	130.579	179.695	118.534	216.281	214.225	207.074	287.257	148.402	295.533	289.769	231.522	391.355	149.075	300.007	293.984	205.563	175.043	112.309	224.473	206.943	122.815	173.828	111.352	208.289	201.736	189.513	278.547	148.901	331.822
570	155.509	207.832	107.286	264.812	192.747	211.419	127.048	146.245	336.219	210.84	241.842	330.746	131.674	281.626	270.984	153.2	299.858	103.751	207.076	182.382	132.666	184.198	122.362	220.923	219.289	211.294	296.295	154.936	306.5	299.843	237.595	402.583	152.714	308.903	306.284	216.829	179.534	118.36	226.09	214.486	127.265	183.256	116.074	216.065	203.795	193.963	282.832	156.38	337.702
600	158.501	215.262	109.859	274.222	195.502	222.297	129.69	149.251	350.086	215.67	251.709	337.658	135.593	288.467	284.245	157.359	310.779	103.759	213.149	188.232	135.828	184.599	126.187	227.36	224.032	217.574	299.648	159.758	314.301	307.723	244.58	408.062	157.489	323.422	314.885	218.684	183.237	120.223	236.165	217.196	131.993	188.055	119.877	224.062	213.537	201.256	295.184	161.009	346.235
630	163.868	223.311	114.585	278.307	204.966	227.063	132.749	155.575	354.057	219.023	265.298	345.744	136.969	300.553	293.674	163.712	312.868	109.613	221.043	195.136	138.524	190.902	128.272	232.771	229.59	224.963	312.629	165.593	328.978	314.205	245.923	416.204	163.441	322.385	319.223	225.589	186.84	124.459	243.108	222.006	136.064	193.275	122.433	229.598	218.437	205.998	302.547	162.483	348.591
660	165.228	228.261	116.333	285.977	205.861	235.051	133.41	156.069	359.219	223.785	264.759	356.349	138.52	310.767	299.631	163.212	321.306	110.703	225.709	197.079	144.352	190.782	131.377	235.448	233.908	229.955	320.217	166.235	332.213	322.131	251.456	429.027	167.749	327.239	331.046	232.107	191.089	125.467	241.888	223.078	140.017	195.75	125.586	233.164	216.454	208.914	312.094	163.311	358.336
690	172.202	233.078	120.881	287.253	209.599	238.129	138.044	160.064	364.751	230.343	274.899	371.536	145.756	317.284	303.97	171.139	328.691	113.272	225.981	196.967	145.362	195.926	134.087	242.791	238.403	238.508	324.496	172.56	339.625	332.776	259.383	450.67	168.934	334.968	343.042	237.401	195.917	128.445	247.669	229.349	142.629	201.872	126.752	238.082	223.756	213.638	320.46	169.217	362.04
720	173.78	234.291	122.858	298.991	213.605	244.336	141.142	166.049	377.567	234.918	278.489	379.031	147.319	320.75	311.984	176.033	336.486	115.479	233.57	207.175	152.409	205.138	135.398	252.059	243.798	244.859	337.754	177.336	347.858	334.454	264.591	466.987	173.152	346.556	346.357	242.587	198.509	130.216	257.142	237.529	147.104	206.301	132.604	243.296	229.275	219.007	326.682	172.657	370.347
750	178.375	241.594	126.786	303.738	224.164	251.586	144.281	169.896	384.993	244.89	286.519	391.646	152.184	334.822	316.747	179.489	345.734	117.676	244.258	209.902	154.127	203.606	141.706	254.825	249.701	255.019	341.545	179.254	358.924	348.323	271.525	475.405	175.279	358.05	354.378	247.624	204.308	137.497	266.699	243.544	149.953	211.075	136.801	248.282	234.157	227.047	333.858	177.838	381.857
780	179.78	244.113	129.485	310.254	227.282	255.995	149.685	171.595	390.526	247.289	291.03	400.154	152.86	336.341	325.096	185.223	346.773	120.914	246.962	217.612	156.003	207.267	144.713	256.696	253.891	258.68	349.689	187.386	369.568	356.783	274.233	492.914	179.758	363.337	363.861	247.707	206.922	136.827	273.298	248.087	150.3	214.71	137.952	255.007	241.019	228.457	343.509	179.835	389.555
810	185.106	250.816	133.401	319.608	229.567	260.625	151.494	177.203	402.836	252.425	297.048	404.996	155.343	347.665	335.435	187.357	357.915	123.806	250.498	221.151	161.386	209.973	148.603	264.312	262.68	257.751	348.4	192.656	371.483	358.781	283.041	495.883	183.966	373.681	371.729	251.661	210.815	141.962	274.663	249.069	155.25	217.207	142.055	256.865	250.209	232.615	344.204	185.394	394.664
840	188.395	256.387	136.879	330.872	236.596	266.508	152.191	179.475	416.183	254.365	298.324	405.931	160.771	352.872	332.947	191.494	361.787	126.861	259.543	221.864	167.485	218.234	153.395	268.217	262.014	267.821	359.546	197.471	380.174	362.047	282.729	511.677	188.905	377.908	380.12	260.026	215.008	146.357	282.829	256.995	157.407	224.596	146.459	268.102	254.103	239.637	353.345	184.124	401.446
870	190.114	260.707	139.009	332.916	237.002	269.32	154.337	185.479	425.317	261.828	312.158	413.322	161.836	361.255	338.651	194.121	370.742	132.22	263.379	224.749	167.91	221.092	155.473	279.301	269.404	274.742	363.262	200.216	383.994	365.669	286.681	521.277	191.254	389.138	386.205	265.649	219.47	146.895	286.7	258.347	158.859	229.086	146.374	270.138	254.589	244.044	356.21	191.413	407.052
900	194.874	264.041	142.957	337.602	240.725	276.315	157.17	189.308	430.898	265.626	316.565	421.637	163.441	368.593	344.283	199.541	377.945	131.809	269.571	226.154	173.748	224.401	156.187	281.178	274.954	277.883	375.399	198.801	393.746	367.734	298.264	531.737	194.324	396.593	385.363	267.731	221.175	149.44	291.779	267.651	163.853	232.585	149.285	280.436	261.966	248.911	364.856	193.417	413.787
930	199.044	273.678	144.541	346.39	248.619	284.64	162.318	193.93	438.01	270.603	318.779	428.272	167.782	384.949	349.035	200.869	384.677	134.256	273.982	231.208	176.397	230.919	157.94	283.861	279.742	284.282	378.613	205.899	396.709	380.015	298.272	541.174	198.354	393.304	391.97	274.826	225.902	152.985	299.567	269.02	165.499	235.166	151.194	282.533	268.673	255.06	368.681	195.049	419.671
960	201.16	270.941	148.352	350.95	249.508	285.252	162.165	198.452	441.598	276.493	325.037	435.154	170.082	384.066	356.337	206.577	388.839	137.89	279.915	235.013	177.487	237.078	162.347	291.723	287.063	286.671	384.042	208.351	403.142	377.963	302.918	545.576	202.52	398.257	402.229	275.749	228.428	156.884	301.514	274.183	167.692	240.951	154.467	286.553	273.7	256.433	376.593	200.214	426.837
990	203.714	280.955	149.34	355.246	254.206	289.196	168.479	199.701	450.443	279.038	329.036	441.544	173.411	392.475	359.99	210.295	395.532	139.297	285.369	237.12	180.231	240.018	163.433	294.402	284.743	293.709	388.875	210.884	410.399	384.335	309.698	564.213	207.237	405.702	404.297	279.357	232.863	159.542	302.186	278.057	171.222	245.51	157.613	289.575	275.786	259.643	382.73	204.543	432.356
1020	204.359	283.571	151.474	363.35	254.839	293.469	170.479	204.556	457.939	286.858	335.29	449.909	178.059	396.946	363.346	213.014	403.819	141.504	291.945	243.895	184.899	245.247	166.627	301.304	297.87	296.622	397.88	211.27	419.105	393.828	320.606	571.029	208.872	417.116	417.472	282.814	236.897	162.205	309.906	284.217	173.323	250.972	159.519	292.519	277.703	261.848	388.543	206.181	443.132
1050	209.307	286.523	150.029	359.51	257.847	298.539	173.628	207.019	459.83	289.42	338.448	461.361	176.105	403.639	371.148	213.555	402.884	142.128	286.702	247.841	189.787	247.296	168.902	305.605	298.367	301.891	399.559	214.751	417.723	399.553	324.417	571.793	211.044	416.741	422.953	283.907	239.652	164.122	312.245	282.814	174.361	254.585	159.456	295.377	283.914	265.625	388.49	210.704	446.421
1080	211.286	291.345	151.885	364.151	259.312	304.338	179.534	211.013	473.862	291.388	341.858	470.242	181.107	405.568	374.908	212.387	408.935	142.271	293.073	251.512	190.411	252.156	171.041	309.215	301.258	302.517	407.276	222.554	424.965	404.62	327.462	581.671	215.028	425.011	420.067	289.462	240.916	165.243	317.092	287.667	177.541	253.44	163.211	300.455	288.126	271.236	390.392	212.905	447.277
1110	212.154	294.808	154.881	372.728	262.894	314.389	185.079	220.244	483.244	293.163	352.773	479.689	189.067	417.078	377.616	220.003	412.255	153.759	303.817	255.864	194.437	251.064	179.365	314.505	302.246	313.215	415.601	226.591	431.849	405.098	340.979	591.997	223.028	436.22	426.99	297.003	246.492	173.548	325.614	291.295	180.638	255.489	170.688	311.205	282.598	281.024	397.573	220.902	466.022
1140	217.168	297.32	158.604	376.187	264.541	319.336	189.454	222.224	488.546	289.787	360.089	490.039	195.403	436.868	385.741	228.069	426.411	156.766	310.964	257.351	197.525	255.39	182.727	318.199	307.694	323.602	418.441	235.146	446.872	408.605	345.046	608.219	225.863	447.668	437.181	303.633	249.697	177.198	335.93	300.332	181.655	258.389	174.394	314.404	291.404	285.249	406.844	224.478	467.221
1170	220.321	298.746	159.971	382.335	267.036	320.856	193.518	223.703	492.002	294.083	362.962	490.502	191.576	438.918	392.096	231.427	428.459	158.197	313.717	260.966	202.787	258.773	185.52	328.848	311.902	329.711	431.048	234.129	450.203	415.418	350.888	610.234	229.165	444.633	440.212	305.618	255.716	177.884	343.45	299.917	189.908	265.053	177.198	320.281	297.249	286.31	417.138	226.704	474.911
1200	224.009	301.978	160.307	388.45	266.088	325.427	194.01	225.842	500.822	300.737	369.735	499.624	196.459	438.125	392.375	234.242	427.79	161.094	321.202	268.375	202.152	262.713	184.776	331.991	319.243	335.18	435.25	239.73	458.796	419.575	355.782	612.622	236.186	451.175	448.146	312.715	260.351	181.141	351.091	304.488	189.522	268.302	176.688	324.736	302.784	292.73	419.329	230.628	482.331
1230	225.979	310.305	161.388	399.883	276.767	330.462	192.976	231.126	500.852	304.944	377.729	507.717	196.803	437.92	395.247	236.126	440.158	164.077	323.157	274.019	206.198	265.424	187.475	333.482	320.145	332.688	439.456	244.975	463.059	428.213	362.977	629.102	237.598	459.761	449.811	319.121	263.858	182.59	352.254	311.383	192.375	270.194	180.391	327.515	303.806	296.243	422.359	234.062	487.412
1260	233.444	320.852	166.486	404.297	278.059	335.125	197.679	233.998	515.26	313.159	378.759	513.682	198.815	448.903	408.326	237.198	443.898	163.851	326.191	276.891	209.223	269.355	188.776	337.309	326.097	339.524	439.688	241.843	465.227	430.452	365.552	627.529	243.668	463.879	447.699	314.957	263.437	183.713	358.797	315.481	192.772	273.978	180.178	331.26	307.797	301.992	434.121	235.065	490.534
1290	236.736	318.939	166.227	406.909	285.441	341.832	199.877	234.207	518.839	313.426	389.45	529.937	200.751	448.981	415.555	242.626	442.958	164.79	335.09	278.971	213.326	271.729	191.011	341.839	325.052	348.006	445.881	244.358	481.037	438.888	368.705	640.179	244.005	467.299	459.88	323.733	271.023	187.35	359.201	322.639	192.512	276.289	182.112	337.713	308.118	302.635	437.893	233.766	499.495
1320	241.211	326.603	169.932	410.053	286.765	342.885	200.34	238.267	525.159	316.956	392.063	524.982	205.905	455.886	412.797	242.826	454.773	166.534	335.95	282.819	215.07	275.57	195.896	348.335	330.97	348.24	453.05	248.185	486.513	446.075	375.291	649.223	246.556	472.921	467.096	329.64	276.054	188.707	365.429	321.581	199.113	278.983	183.958	343.119	311.067	307.609	440.02	239.239	512.128
1350	244.428	328.853	171.889	416.148	291.698	348.981	203.489	244.212	533.204	320.399	390.989	533.318	208.234	464.719	413.102	242.275	462.274	169.734	343.198	285.281	216.933	280.89	197.452	349.804	338.994	353.253	456.006	250.903	486.205	450.372	380.825	652.084	249.543	481.997	465.592	330.764	276.169	190.415	370.76	329.465	202.53	283.913	185.61	346.726	315.223	316.554	443.107	242.905	517.244
1380	246.089	333.275	171.284	416.531	295.469	353.772	206.034	241.735	538.566	318.912	397.355	541.715	206.178	467.509	416.553	244.5	463.407	170.598	343.234	285.873	217.211	281.576	198.797	355.627	336.946	353.87	460.958	252.402	498.104	457.214	381.297	658.123	251.243	481.829	469.594	335.36	273.114	192.679	372.207	330.22	201.891	283.946	187.965	348.231	315.958	313.419	447.571	245.467	517.791
1410	247.663	336.502	173.773	415.845	300.516	356.417	207.558	246.939	549.903	328.254	401.657	545.273	209.755	473.067	426.54	245.816	464.828	172.698	346.6	286.884	224.238	281.557	201.145	357.249	341.726	359.483	466.231	257.672	493.567	453.689	389.937	665.004	256.216	490.959	483.23	332.366	281.191	193.643	375.519	330.2	202.08	288.771	189.5	360.34	321.944	322.802	448.546	246.4	527.06
1440	248.32	343.127	173.529	422.029	298.36	360.403	209.608	247.243	549.917	329.932	407.56	552.422	208.911	476.55	437.349	251.083	478.756	173.94	347.634	286.759	223.185	290.367	203.654	362.918	346.328	363.603	469.63	260.765	505.127	467.84	390.429	678.135	259.697	497.325	487.905	340.155	277.806	196.375	377.893	334.687	205.911	292.328	190.722	355.742	325.561	324.73	455.993	250.123	525.71
1470	251.678	341.24	177.183	432.223	308.37	366.525	209.442	250.916	556.542	337.733	409.816	552.831	212.588	484.036	434.617	252.414	482.367	178.332	347.729	288.443	232.722	290.322	205.925	366.003	344.416	368.623	472.226	263.759	510.708	464.746	395.982	685.884	261.896	495.332	491.337	337.841	279.464	196.661	382.88	334.807	207.917	294.788	195.213	359.532	326.852	324.266	459.068	251.441	528.391
1500	255.923	344.011	178.617	430.878	303.023	369.517	213.545	251.235	563.735	340.564	415.424	569.175	213.657	480.728	436.904	252.152	482.698	179.124	349.758	294.472	234.421	298.159	207.455	367.994	351.955	371.809	478.794	265.871	516.974	471.916	400.073	682.946	265.293	502.282	490.823	343.979	282.9	197.586	383.902	341.46	209.33	296.381	197.984	362.402	329.371	328.972	459.111	252.487	537.665
1530	257.207	346.505	181.878	436.394	303.976	368.482	213.546	254.885	567.322	339.421	414.246	561.306	214.649	485.3	435.57	252.879	491.815	181.561	357.592	294.848	235.386	299.235	209.186	370.2	356.452	372.817	481.69	266.903	520.451	471.521	400.16	686.684	262.485	506.95	495.538	345.602	291.348	202.55	385.347	339.262	210.042	291.194	196.572	367.753	333.578	327.126	462.565	255.211	543.398
1560	260.119	352.834	182.985	438.332	308.738	379.318	217.254	259.525	570.085	343.273	426.864	574.365	215.435	488.402	446.666	254.821	492.497	184.039	360.648	297.586	241.447	299.486	209.141	373.74	358.976	379.945	484.608	269.901	519.985	475.956	406.979	699.951	268.606	520.786	504.46	349.375	293.087	202.476	388.98	344.877	213.465	289.727	199.156	366.601	333.047	333.891	472.575	260.722	545.234
1590	260.237	359.057	184.57	446.604	317.135	383.002	216.654	258.822	572.379	340.839	425.889	574.71	219.593	494.586	447.418	256.837	499.683	183.865	361.023	299.803	241.101	301.445	212.869	375.542	364.373	374.403	485.918	272.915	521.635	483.101	412.412	701.462	269.213	524.684	516.212	350.439	294.037	205.643	396.72	346.588	214.224	298.814	200.369	366.304	339.744	335.993	475.133	261.167	558.53
1620	265.448	360.763	189.471	450.476	316.898	381.521	219.292	260.979	577.737	344.417	432.161	579.571	220.78	497.176	459.331	261.037	502.564	184.981	360.234	304.334	241.774	302.296	213.158	384.411	371.417	382.553	488.256	277.502	527.196	483.564	416.819	714.991	270.74	524.478	512.251	355.153	298.082	202.24	395.914	346.765	218.359	301.598	201.799	369.734	341.864	338.831	476.295	260.255	562.146
1650	266.406	360.841	188.01	455.864	320.713	388.389	222.809	265.063	579.797	348.633	429.963	576.906	222.763	506.599	460.429	260.426	510.321	189.822	364.881	304.266	245.84	300.974	214.298	388.475	368.451	381.714	492.681	280.893	531.849	487.591	415.088	713.824	277.779	520.815	519.042	362.555	299.335	207.033	401.007	352.816	219.112	302.882	205.661	375.798	346.998	344.27	475.018	267.014	564.161
1680	265.755	358.725	186.831	446.432	317.745	388.444	226.002	258.957	576.963	347.729	429.952	572.437	221.92	501.024	461.87	258.635	507.447	187.402	364.377	302.047	243.386	306.032	213.528	384.876	368.079	382.475	491.475	279.398	532.358	488.783	417.457	717.322	274.752	519.465	515.102	361.718	299.718	209.414	396.547	344.911	218.336	306.243	205.368	376.61	350.984	342.848	477.346	264.3	563.741
1710	265.34	361.673	189.291	454.348	317.47	393.295	222.167	262.592	589.915	350.047	431.253	583.435	223.956	501.493	465.197	263.719	509.537	188.748	368.406	306.916	244.268	309.25	216.797	386.311	372.962	387.834	492.286	280.36	534.622	494.791	424.944	718.93	280.856	523.889	520.482	359.164	298.618	210.566	395.914	354.1	222.969	308.013	206.088	380.678	355.401	344.763	483.717	266.868	557.075
1740	274.264	364.693	190.666	457.757	324.578	396.563	228.166	267.762	596.292	356.279	429.604	589.023	224.279	504.317	468.699	265.573	514.977	189.835	368.903	308.754	247.19	310.715	219.403	396.417	376.354	388.762	500.92	281.107	546.826	499.337	430.757	722.443	277.508	531.538	522.017	367.093	304.787	211.848	401.214	359.253	225.341	313.039	209.794	384.217	360.174	350.042	488.401	269.072	567.528
1770	274.541	372.313	193.12	466.793	330.771	399.913	230.395	269.04	606.142	359.646	439.386	588.649	229.824	511.742	471.046	271.067	516.767	195.453	376.731	316.13	249.353	315.311	220.984	394.382	376.83	388.933	507.867	287.877	550.826	502.407	433.947	731.851	284.364	534.563	526.932	371.995	310.045	216.13	410.392	355.688	223.961	313.455	210.917	394.017	367.375	351.121	489.45	273.645	572.123
1800	275.43	377.434	192.797	465.464	330.207	399.98	231.976	274.726	602.995	362.525	445.788	595.632	227.122	512.453	476.368	271.83	527.018	192.393	382.086	310.055	251.165	318.198	221.752	404.585	381.429	389.384	505.464	288.538	553.283	509.617	433.673	733.12	283.846	536.873	527.88	371.665	311.068	217.365	411.866	363.73	228.623	316.93	214.736	392.148	367.465	355.282	500.76	277.331	576.677
1830	277.846	381.771	193.899	469.685	341.846	402.347	235.638	276.977	616.413	362.493	450.217	601.335	230.695	522.479	483.369	270.77	525.269	197.359	386.504	321.277	252.935	321.092	223.552	404.529	385.657	398.096	513.066	293.184	563.976	518.951	439.845	741.991	290.539	551.373	541.07	379.401	317.34	215.897	415.134	369.151	233.015	321.083	217.33	400.309	376.749	359.027	514.334	276.333	585.703
1860	281.793	383.686	193.547	473.586	339.039	406.502	236.022	280.525	617.581	364.498	450.722	600.73	233.527	519.389	481.671	274.484	527.642	197.021	387.553	320.317	255.541	325.611	227.585	411.676	383.678	393.172	515.546	292.502	572.793	522.47	447.014	744.476	292.46	549.565	541.546	382.054	318.755	219.531	411.406	372.186	231.04	321.192	219.017	403.551	372.733	362.573	508.561	281.393	587.186
1890	281.324	383.951	198.4	476.741	343.156	411.755	237.582	282.923	625.415	368.445	449.558	604.671	234.727	526.487	484.12	279.392	525.985	199.97	391.009	327.5	260	325.573	230.049	415.773	396.859	402.355	521.025	296.889	570.798	525.295	450.166	759.57	295.387	560.298	541.405	383.713	324.87	220.81	419.636	379.201	231.215	323.449	218.64	404.094	379.018	365.895	515.079	283.049	593.676
1920	285.943	387.893	198.977	481.839	342.773	415.183	242.23	280.569	628.558	372.506	455.824	618.106	235.513	533.421	488.398	281.05	538.054	204.796	398.181	328.371	261.976	332.256	234.357	419.567	399.146	408.095	527.674	300.462	582.865	521.538	453.546	763.669	295.817	563.803	551.459	389.592	327.122	224.754	422.534	378.021	234.601	327.656	222.284	413.587	382.363	368.141	520.258	287.476	599.914
1950	287.851	389.677	199.329	493.792	345.599	420.374	242.017	282.281	638.428	375.474	462.688	617.12	239.919	539.045	495.253	288.007	543.333	206.044	400.962	335.169	267.35	335.256	235.961	422.163	402.272	419.12	534.174	302.309	583.59	527.855	456.074	774.211	300.136	569.636	556.566	397.208	330.198	224.479	432.736	381.424	234.985	331.517	224.163	413.041	383.121	370.358	523.476	285.462	607.002
1980	286.878	392.403	201.077	499.738	348.922	425.134	244.846	284.75	639.765	379.84	463.566	623.052	243.093	535.679	498.672	288.427	551.237	207.245	406.026	337.459	267.02	334.245	236.94	427.162	407.506	418.595	536.742	302.374	587.686	534.342	458.809	781.24	301.115	569.05	561.35	396.764	330.828	227.311	432.932	387.741	237.913	336.993	223.544	416.971	387.837	376.693	530.71	289.755	607.428
2010	290.574	396.45	203.217	501.277	348.536	428.089	245.935	287.094	646.647	379.897	465.35	624.181	243.769	540.329	499.764	291.449	557.706	208.4	406.072	336.553	268.703	335.289	239.316	430.129	407.086	414.031	542.441	303.782	592.966	540.27	460.293	782.58	303.394	569.802	568.516	403.283	336.536	226.596	432.893	390.078	238.882	338.525	228.65	422.075	391.114	375.606	526.814	289.741	614.639
2040	292.082	398.093	205.92	501.241	350.497	434.543	249.746	288.725	649.682	385.248	475.412	641.776	246.136	550.785	507.26	293.195	552.982	207.675	414.042	344.004	271.254	340.924	241.509	431.669	411.626	421.271	549.727	308.326	595.733	547.138	462.33	797.404	307.595	580.108	572.539	409.285	340.363	227.448	436.557	398.51	241.759	339.578	228.621	421.377	391.032	381.114	536.694	294.041	615.162
2070	293.421	401.491	207.418	501.55	357.969	430.885	254.197	294.953	657.815	389.246	474.761	634.322	248.006	551.674	512.171	293.154	556.131	210.182	416.938	343.219	273.144	342.557	242.521	439.808	406.985	424.785	553.858	312.789	602.407	548.329	468	803.033	305.63	573.405	574.446	411.946	342.262	232.77	437.06	395.695	244.382	344.831	233.271	426.978	395.534	381.996	541.551	293.735	621.337
2100	296.256	404.182	212.158	498.97	348.97	434.873	256.235	296.88	659.533	389.609	479.879	638.704	247.69	556.454	516.325	293.797	556.507	213.047	419.176	346.789	276.28	346.171	244.969	438.286	413.5	430.591	547.683	309.784	607.768	552.244	471.501	805.945	313.149	580.538	581.238	410.926	344.515	233.328	442.576	402.31	245.066	347.42	232.329	431.993	400.704	385.36	539.475	297.849	624.139
2130	296.313	406.124	211.579	506.187	360.204	440.003	255.461	297.195	665.971	389.826	479.215	644.032	251.071	555.129	512.857	297.215	558.56	212.663	417.247	346.298	279.507	350.948	245.969	446.717	414.482	427.878	557.146	316.839	604.658	556.938	474.091	806.755	309.832	584.767	584.057	418.668	345.8	238.625	443.322	400.046	247.397	348.48	233.268	428.651	400.921	392.859	550.817	301.187	629.395
2160	300.411	410.052	212.649	505.397	362.7	445.011	253.878	298.996	667.221	389.553	487.768	645.364	253.534	561.409	522.435	297.932	563.378	214.434	419.995	344.28	279.816	353.894	244.793	442.762	415.938	431.064	560.833	318.926	614.756	558.806	480.804	809.192	313.998	587.72	581.31	417.251	350.811	237.955	447.171	400.796	247.331	346.525	235.262	428.072	413.207	391.604	549.698	301.131	629.69
2190	297.784	406.312	213.648	518.366	365.621	446.985	258.758	302.266	675.651	393.868	482.183	646.559	253.747	562.851	519.732	297.708	564.137	218.053	422.879	348.549	282.532	356.003	245.735	444.965	416.42	434.096	561.137	317.166	612.375	562.286	482.485	815.629	312.641	607.335	590.254	421.511	349.535	238.993	448.261	410.111	250.552	355.128	237.246	436.786	414.126	391.208	548.305	300.822	642.88
2220	299.32	408.831	211.531	515.028	368.954	452.123	260.696	308.983	680.496	401.903	483.153	652.2	254.369	568.649	528.238	302.822	570.98	220.63	428.324	353.729	281.853	356.196	248.089	451.346	424.491	435.882	562.156	323.195	617.719	569.352	491.594	826.616	316.236	605.813	595.475	424.632	353.962	240.846	448.726	405.971	252.195	357.088	238.788	438.676	422.072	395.561	555.321	301.985	646.682
2250	305.623	410.293	216.022	521.721	371.259	457.033	263.864	305.295	682.893	398.258	497.64	660.035	255.081	577.092	529.033	302.073	577.796	223.058	433.347	355.336	284.342	358.152	252.372	454.04	424.829	433.987	564.461	325.037	617.31	574.247	494.797	833.092	316.981	610.739	604.666	428.52	358.029	246.182	451.206	411.239	252.714	357.803	241.509	450.131	420.717	394.848	567.015	306.11	641.164
2280	308.583	414.798	216.621	525.64	374.673	461.113	263.804	309.442	689.445	399.467	502.606	671.148	258.458	574.05	533.019	300.687	580.263	223.655	430.2	360.822	288.627	359.749	255.694	457.9	432.057	439.906	567.608	325.731	625.813	575.021	494.046	837.048	315.296	613.742	607.485	430.677	359.027	245.799	458.511	414.031	253.345	360.484	241.769	445.856	421.163	404.665	572.199	310.133	651.229
2310	310.281	414.35	221.14	520.582	371.358	460.438	268.043	310.786	689.077	399.744	500.612	678.012	261.834	577.352	539.295	301.901	576.157	226.497	431.112	358.821	292.978	360.265	253.134	460.363	437.24	451.14	577.271	329.189	620.281	575.356	500.874	843.706	322.734	612.775	600.932	434.858	360.894	244.437	454.589	417.24	257.586	366.134	245.914	447.583	425.039	409.86	575.667	310.214	647.374
2340	312.351	421.416	223.372	526.531	372.519	463.445	266.506	312.163	689.64	405.505	505.173	682.763	262.853	575.864	544.805	302.193	583.494	223.98	431.586	359.806	288.656	359.662	252.909	463.438	436.39	448.802	581.79	331.983	632.106	583.036	497.28	843.086	318.906	608.181	603.718	434.694	364.661	249.005	464.76	414.297	255.579	368.473	246.006	445.492	427.309	407.925	571.067	310.823	646.542
2370	309.838	420.578	222.696	523.958	376.943	469.648	268.08	312.438	690.602	407.739	503.565	678.982	264.527	580.21	542.566	300.352	577.743	224.968	433.774	361.973	292.644	362.228	252.335	468.556	440.786	453.218	586.239	330.286	633.267	578.556	501.786	843.109	325.179	619.833	614.857	435.949	368.162	245.521	459.358	418.331	259.432	370.796	247.058	448.108	428.927	412.434	568.327	315.202	656.98
2400	314.032	421.18	226.41	524.59	375.62	473.478	268.382	320.028	695.347	410.897	509.056	689.768	267.158	581.288	543.872	302.889	583.589	230.081	441.452	365.188	293.988	370.582	254.752	468.176	442.017	456.684	592.179	338.954	630.637	587.805	498.574	853.211	327.8	621.643	610.512	439.955	367.544	249.81	467.758	424.443	262.407	372.103	250.564	451.716	433.943	414.183	570.509	314.132	663.611
2430	317.479	430.161	226.08	534.904	380.425	478.717	268.548	323.446	704.329	414.095	513.01	690.42	269.226	587.59	545.931	307.069	587.64	231.969	442.855	370.127	299.275	377.191	259.91	467.724	446.343	458.644	593.483	337.059	640.951	590.199	505.658	857.745	333.965	623.995	619.697	442.094	370.758	250.041	469.179	430.281	264.082	372.49	250.388	459.856	435.117	416.78	581.796	318.091	666.083
2460	313.827	425.06	226.871	539.711	385.087	474.744	268.728	323.286	702.379	411.951	516.092	692.687	273.414	580.102	541.883	310.204	601.891	233.568	446.794	372.372	299.357	383.094	262.584	472.974	445.951	462.969	599.01	343.399	642.101	590.2	499.413	865.743	332.935	634.064	611.957	442.723	374.134	254.36	482.15	425.945	261.247	374.759	251.911	461.27	439.431	421.678	581.6	319.869	671.023
[truncated: 95 more columns]

## Sheet: Figure 2f
Figure 2f	R11 + Vh
	Vh fluorescence (a.u.)
Time (s)	Disk 1	Disk 2	Disk 3	Disk 4	Disk 5	Disk 6	Disk 7	Disk 8	Disk 9	Disk 10	Disk 11	Disk 12	Disk 13	Disk 14	Disk 15	Disk 16	Disk 17	Disk 18	Disk 19	Disk 20	Disk 21	Disk 22	Disk 23	Disk 24	Disk 25	Disk 26	Disk 27	Disk 28	Disk 29	Disk 30	Disk 31	Disk 32	Disk 33	Disk 34	Disk 35	Disk 36	Disk 37	Disk 38	Disk 39	Disk 40	Disk 41	Disk 42	Disk 43	Disk 44	Disk 45	Disk 46	Disk 47	Disk 48	Disk 49
0	15.828	18.356	12.478	25.628	22.703	18.32	34.359	18.535	31.16	24.027	22.272	29.158	11.056	19.105	29.977	15.644	28.774	7.156	21.491	18.907	19.608	21.946	12.989	29.178	25.844	25.319	35.305	25.712	34.802	25.371	21.986	34.903	10.363	28.332	27.619	14.159	28.982	8.011	18.626	12.166	13.903	12.997	11.96	20.874	20.433	20.44	27.869	11.037	22.457
30	18.142	22.021	14.786	32.693	26.885	19.005	40.303	21.599	35.657	29.614	26.659	36.139	12.407	24.493	34.422	17.892	30.889	8.085	25.513	23.129	22.596	23.352	14.652	29.419	26.947	25.732	37.986	26.444	36.562	28.388	23.905	34.117	12.116	25.526	26.788	15.273	31.918	8.833	20.015	12.486	15.246	14.922	13.855	22.022	21.621	22.092	27.724	12.736	26.327
60	21.765	23.855	15.72	36.076	28.966	23.443	39.903	23.347	42.345	34.028	29.395	40.333	15.831	26.701	36.666	19.639	36.34	10.089	27.665	25.845	26.455	23.58	16.121	33.471	28.507	28.607	41.826	27.896	40.963	31.376	25.633	36.932	13.688	28.53	28.268	16.301	34.052	9.506	21.614	13.805	16.941	15.928	14.818	23.956	24.009	25.562	31.984	12.891	28.533
90	23.083	25.082	17.528	39.9	31.708	25.498	43.97	24.001	46.953	36.41	32.238	46.418	18.638	27.483	39.217	22.828	40.243	10.714	29.88	28.468	24.906	26.176	17.491	36.928	29.782	29.782	42.938	28.504	41.676	35.788	26.21	38.827	15.73	30.379	29.607	18.288	36.037	10.291	22.939	15.872	16.516	15.838	15.656	26.638	24.287	28.066	35.085	12.926	29.729
120	24.536	27.579	19.803	43.171	36.325	28.211	48.708	28.276	48.246	38.124	35.461	46.165	20.152	32.232	42.179	25.59	42.533	10.442	32.94	30.519	25.839	27.166	19.5	40.197	31.475	31.334	44.933	32.945	44.412	37.995	27.245	41.869	15.444	34.035	31.965	18.781	38.372	11.319	24.879	17.02	17.908	16.363	18.12	28.159	26.935	27.806	37.385	13.859	31.609
150	26.385	30.008	21.187	47.162	40.172	30.991	49.549	28.567	51.221	43.594	38.119	50.375	22.014	35.135	47.373	28.61	44.035	12.578	34.397	30.983	28.402	29.617	21.19	41.236	31.975	31.958	48.28	34.207	45.701	39.487	29.724	47.775	18.41	35.775	33.682	21.258	40.685	11.26	25.715	18.046	19.269	18.202	18.275	28.602	27.614	29.898	39.457	14.531	35.469
180	28.879	30.356	22.134	49.928	43.23	32.358	53.878	30.292	56.303	42.819	40.917	54.83	22.131	37.881	48.177	30.256	46.821	13.185	35.614	35.063	30.075	30.274	23.432	45.964	34.209	37.027	49.317	34.977	46.874	39.188	30.26	48.867	19.386	38.662	38.989	22.344	43.081	11.816	28.931	19.316	21.113	18.859	19.622	29.825	29.221	32.507	40.483	17.909	38.219
210	28.521	32.337	23.051	54.343	44.301	32.587	56.268	34.83	58.451	44.636	44.084	56.945	23.712	40.871	52.297	31.407	48.092	14.321	35.872	35.359	31.937	32.701	24.172	45.266	37.024	39.292	53.059	35.838	49.446	40.485	33.902	49.494	18.62	40.349	38.845	25.189	44.134	12.762	29.979	19.482	21.544	18.475	20.852	36.178	32.357	35.541	41.732	17.953	37.98
240	30.549	33.692	26.387	52.805	45.831	37.016	61.324	18.337	62.598	49.371	47.751	58.453	24.668	39.59	56.752	32.101	54.107	15.843	43.357	36.402	34.075	33.712	24.938	47.103	40.101	39.303	55.87	40.271	51.871	44.207	34.166	50.369	21.484	44	38.95	27.159	46.16	13.888	30.473	20.767	22.374	19.901	21.93	34.995	32.881	36.109	45.293	19.794	42.075
270	31.718	36.402	26.732	54.97	48.307	37.405	64.394	33.761	67.573	49.635	49.316	62.257	27.204	42.613	57.275	35.649	57.777	16.632	44.269	38.229	35.743	34.126	25.995	50.377	39.523	40.084	56.513	40.313	52.913	47.237	37.28	51.547	20.765	45.779	38.977	28.794	48.025	14.188	32.993	20.965	23.836	19.333	22.417	38.123	35.369	38.261	46.241	21.242	43.506
300	31.627	38.007	27.897	55.404	49.176	40.705	66.838	36.969	70.286	50.804	52.987	66.332	26.594	45.893	59.845	35.255	60.34	16.825	46.954	39.475	35.447	33.985	25.383	48.674	40.834	40.905	57.329	40.528	56.664	48.796	36.828	53.817	22.476	50.058	40.391	29.005	49.959	14.181	33.588	22.672	25.375	22.255	24.852	38.107	36.556	37.861	47.814	22.881	45.534
330	33.204	37.349	27.948	58.886	52.08	40.682	69.916	37.596	74.976	52.092	52.618	62.539	27.665	46.526	60.485	37.648	59.594	17.765	46.908	42.16	37.241	34.595	27.439	52.56	44.06	42.089	58.466	43.393	56.515	52.642	38.941	57.156	23.732	51.457	43.378	29.478	50.959	15.252	34.319	23.697	26.174	22.056	26.285	40.866	36.359	40.857	49.454	23.849	47.868
360	34.237	38.819	30.343	58.747	52.485	42.955	69.749	38.317	77.073	56.639	55.749	68.768	27.604	48.602	61.061	37.824	62.867	18.556	50.534	42.872	37.629	37.215	28.779	55.75	44.87	43.154	62.452	44.03	58.356	53.819	40.429	58.546	25.169	51.988	40.641	30.093	51.15	16.873	35.782	24.682	26.464	23.555	25.963	41.542	38.539	41.13	53.145	23.21	48.37
390	33.9	40.419	29.667	60.174	55.655	44.752	73.87	40.112	77.413	59.776	57.438	68.485	29.099	50.87	62.767	40.062	64.646	18.972	51.762	44.119	40.025	37.487	29.287	55.28	44.658	48.063	64.779	46.587	61.574	53.407	42.623	59.948	24.275	53.098	41.253	31.181	52.342	17.296	35.443	25.238	26.953	24.437	26.877	44.035	39.96	43.766	56.94	23.032	54.054
420	35.814	40.885	30.261	61.506	56.371	42.733	72.453	40.942	82.457	59.354	58.254	65.17	30.007	53.954	62.349	37.327	64.015	19.033	51.231	42.989	43.251	38.623	29.56	56.901	46.748	47.782	64.192	45.625	62.938	55.797	43.596	62.296	24.294	54.25	41.992	31.82	51.957	17.412	36.186	25.964	26.438	25.524	27.729	43.675	40.761	44.003	57.306	24.089	54.585
450	36.091	41.739	32.109	62.663	56.107	44.935	74.868	40.476	85.546	60.971	60.529	73.166	30.446	54.947	64.201	39.358	66.337	20.225	55.114	44.693	43.154	41.18	30.169	58.491	47.041	48.548	61.988	47.662	67.634	55.692	47.081	63.612	26.211	57.178	44.292	32.637	53.415	17.798	36.687	26.528	28.498	25.348	28.278	48.281	40.022	44.722	58.652	25.578	54.042
480	36.497	42.571	32.007	65.48	58.552	46.074	76.133	41.339	90.567	60.561	62.117	75.745	31.617	56.71	65.876	41.4	68.426	20.915	55.048	45.548	42.967	42.262	30.447	61.231	48.353	49.372	64.687	50.045	65.279	56.625	49.117	66.759	25.887	56.794	42.794	32.536	56.088	18.847	39.53	27.626	27.991	24.7	29.081	45.053	42.55	43.522	59.453	25.251	54.438
510	36.95	44.163	33.411	66.087	61.196	49.149	78.189	44.328	92.023	65.648	65.902	75.859	31.804	56.346	67.011	41.36	72.287	21.549	57.406	47.055	45.901	41.923	30.294	60.447	49.296	51.063	63.264	50.842	67.918	58.351	48.926	69.952	26.005	61.02	43.649	32.677	55.753	18.795	39.054	29.862	29.449	24.6	30.496	47.448	44.537	43.419	61.22	26.043	55.939
540	37.601	46.883	33.814	68.372	61.062	49.348	81.247	44.604	91.185	64.115	65.688	77.164	32.174	59.717	70.891	42.515	73.286	21.538	61.231	47.307	46.634	42.787	31.463	63.751	51.483	51.91	66.156	53.508	67.603	56.914	50.085	71.648	27.427	60.4	46.155	34.742	57.091	18.908	39.385	29.356	29.301	26.523	31.62	47.363	43.564	45.862	61.539	27.172	57.753
570	38.396	48.077	34.725	70.699	62.262	49.906	83.164	45.488	91.738	62.242	69.134	76.9	31.921	59.584	71.726	46.134	72.934	23.189	60.754	48.402	47.991	45.662	30.14	65.204	54.794	52.742	69.999	54.585	69.043	58.443	50.456	70.933	28.118	62.101	45.656	34.526	57.727	19.722	39.809	28.665	29.652	27.401	32.573	46.887	44.432	46.082	63.721	25.658	58.293
600	38.729	47.885	35.287	70.736	63.168	50.702	84.575	44.734	93.926	64.744	71.077	79.747	33.47	62.78	72.813	44.561	74.331	23.779	64.147	49.753	47.876	44.602	31.503	66.142	56.163	55.492	73.275	55.115	69.541	57.708	50.091	72.297	27.322	62.015	47.119	36.364	57.961	19.825	39.065	29.812	28.214	28.219	33.323	49.322	44.876	47.705	67.934	27.447	58.858
630	40.841	48.114	35.194	69.639	66.465	52.841	88.154	45.823	93.686	63.546	71.782	80.395	34.187	63.35	76.388	46.143	77.67	24.474	64.099	49.978	48.748	47.445	31.387	68.521	57.093	55.306	72.445	56.192	70.756	59.532	53.156	73.324	27.59	63.955	50.575	36.155	58.783	20.036	39.872	30.271	30.498	28.989	32.12	49.826	47.508	47.629	66.894	28.198	60.389
660	40.005	50.218	35.94	72.27	65.796	53.112	88.869	47.127	96.435	66.943	73.101	80.908	34.054	63.387	76.364	47.074	78.836	24.827	65.735	50.627	49.056	45.655	31.549	70.692	58.009	55.467	75.996	58.126	71.81	59.407	53.811	73.288	28.258	62.595	51.6	38.522	60.416	20.053	40.092	31.142	31.54	29.473	34.648	53.91	46.775	46.684	67.08	28.097	60.048
690	42.088	52.451	35.981	73.666	65.699	54.364	90.099	47.931	96.54	68.292	75.527	81.449	34.913	65.421	75.979	49.742	79.831	24.726	67.976	53.633	48.842	48.21	33.01	68.598	60.645	55.143	75.445	59.791	74.133	59.322	53.118	75.26	29.452	63.674	53.001	40.021	59.952	20.114	41.309	31.823	29.68	30.29	33.918	52.87	45.742	46.774	68.841	28.638	62.79
720	41.172	51.837	35.939	71.748	67.568	54.829	90.496	48.027	95.744	72.179	76.807	81.009	34.684	63.553	79.657	48.402	80.248	25.002	68.736	51.023	50.335	48.681	34.318	70.289	60.375	54.603	72.958	58.292	73.774	58.755	53.013	76.293	28.726	63.836	54.487	39.467	59.906	20.776	40.277	31.875	29.975	30.47	34.861	53.847	47	48.074	69.006	28.845	60.657
750	42.852	52.804	37.068	73.393	66.418	57.886	94.683	48.206	100.182	73.259	77.383	85.981	34.257	66.238	83.326	50.771	79.745	24.82	68.898	52.221	50.47	50.415	34.782	72.348	58.728	57.064	75.435	59.917	70.695	60.192	53.751	73.759	29.29	66.825	55.626	40.306	58.917	20.611	42.922	33.618	31.221	30.915	35.483	53.193	47.288	49.048	71.644	30.173	60.672
780	43.108	53.871	37.58	74.308	67.182	57.149	96.24	49.228	97.926	74.003	76.263	83.074	37.251	66.395	83.11	51.844	81.243	25.914	72.278	52.151	53.278	49.008	36.08	69.929	59.434	57.676	77.608	59.774	76.048	59.951	53.94	75.065	30.39	65.802	55.624	40.11	61.668	21.409	43.563	34.231	32.961	31.882	35.218	55.826	47.385	49.804	70.011	30.619	61.1
810	44.332	54.116	37.992	72.783	69.889	58.169	95.737	50.04	100.673	75.697	77.747	81.322	37.751	68.475	84.766	50.075	82.354	26.345	72.642	53.053	54.376	51.597	34.459	74.124	60.203	56.436	73.19	62.872	73.953	60.499	52.175	75.666	28.332	69.403	57.418	41.201	58.861	20.715	43.342	33.264	32.199	31.762	37.124	57.737	48.668	50.399	71.632	30.532	62.418
840	46.309	55.659	40.023	74.35	68.991	58.579	99.607	51.006	100.361	77.836	79.631	85.831	39.216	70.196	85.581	50.759	83.055	26.107	72.744	54.479	55.181	51.761	35.568	75.489	59.184	58.772	75.198	62.681	74.625	59.147	53.404	76.039	30.411	68.768	58.053	40.987	63.294	21.94	43.321	35.57	33.346	31.126	35.456	58.976	50.654	51.107	74.711	29.586	63.73
870	45.432	54.393	40.866	78.825	70.941	61.261	97.668	51.241	106.012	77.936	81.447	85.542	38.22	71.257	86.971	53.997	83.7	26.106	74.564	53.99	55.342	52.682	34.68	77.469	62.054	58.745	75.413	64.956	77.416	59.554	54.731	76.815	29.485	71.623	59.193	41.911	64.95	21.845	43.547	36.482	35.049	30.816	36.576	60.313	50.619	50.439	73.387	31.537	66.533
900	46.571	56.26	40.771	78.304	72.771	60.446	99.051	51.9	104.126	78.456	81.518	86.851	39.155	73.775	88.062	55.81	86.187	27.152	75.515	54.489	56.28	54.107	36.086	75.881	62.37	61.36	73.052	65.145	79.186	60.69	57.29	75.429	30.294	72.371	58.369	40.95	64.838	23.839	43.8	36.057	35.271	32.537	37.74	60.059	53.118	51.619	73.261	30.949	64.544
930	44.558	57.563	41.238	79.694	72.57	58.975	102.646	53.141	104.141	80.869	83.99	88.359	39.812	73.276	89.301	55.753	86.663	26.558	76.778	55.493	58.368	51.739	37.433	77.121	64.58	61.797	77.97	64.192	79.679	59.534	57.872	77.278	29.46	71.637	59.848	43.25	66.629	23.588	44.365	37.57	35.445	33.438	35.682	61.947	53.106	51.396	73.274	32.837	68.868
960	46.179	57.118	42.844	82.749	72.872	62.077	106.425	54.586	105.573	79.593	83.566	90.729	39.822	74.766	89.367	55.138	89.345	28.476	77.198	56.424	62.092	54.624	39.03	75.47	65.412	62.151	77.571	67.838	80.334	63.793	58.045	76.379	30.765	74.843	61.52	44.217	65.097	22.957	45.362	37.328	37.403	32.696	37.155	60.78	50.889	54.658	73.15	33.173	71.143
990	46.409	58.749	43.873	79.319	74.088	61.122	104.718	54.352	107.936	79.994	84.909	91.616	40.114	75.095	90.683	55.465	87.277	28.225	78.24	57.898	61.86	55.415	39.014	78.186	67.267	64.125	81.667	71.062	82.789	62.885	60.137	78.235	31.444	74.288	62.712	43.71	67.581	23.868	44.694	38.306	37.675	33.828	36.551	61.092	54.092	53.496	75.221	33.386	69.169
1020	49.895	58.978	43.652	80.043	75.919	64.141	104.307	53.843	109.855	82.37	84.584	91.983	40.545	78.333	89.223	54.697	89.065	28.227	78.797	56.927	64.889	56.982	39.69	79.591	65.238	63.885	84.159	69.484	85.418	63.944	58.481	78.751	31.556	72.917	64.277	45.848	69.302	23.342	45.056	37.247	38.167	35.35	37.335	61.236	54.223	52.866	72.799	34.13	73.127
1050	48.342	59.878	45.704	81.972	77.567	62.613	103.961	54.786	109.802	82.241	83.989	94.853	41.389	77.479	92.465	55.752	90.356	28.824	78.318	58.183	64.723	57.518	40.978	79.891	67.138	66.571	84.413	73.976	85.11	64.151	61.42	82.105	32.095	73.965	63.836	47.443	69.291	25.327	45.978	39.948	38.499	32.752	38.779	63.039	53.857	55.124	73.511	33.325	69.971
1080	50.691	61.538	45.002	83.033	78.537	63.452	107.207	55.085	110.424	84.298	86.021	98.592	41.199	80.186	91.568	56.273	93.119	29.623	80.472	58.056	66.398	59.368	40.718	77.824	67.789	69.638	82.225	72.852	85.222	66.085	60.501	82.695	32.654	73.8	64.929	47.871	69.27	24.193	46.263	39.649	39.07	34.014	37.291	61.471	53.308	58.366	74.647	35.619	69.797
1110	50.161	59.466	45.004	81.23	77.049	63.832	105.964	54.139	114.758	85.647	88.499	97.092	42.685	79.871	93.746	57.717	92.689	29.178	79.888	58.413	66.618	59.127	41.648	76.781	71.549	66.855	85.139	73.979	80.823	67.589	62.33	81.377	32.582	73.314	66.244	48.414	72.064	25.341	46.152	40.03	39.343	34.303	39.418	61.256	53.883	58.878	73.255	35.716	70.143
1140	49.551	61.07	45.785	84.602	78.487	65.567	107.034	55.109	112.057	85.195	84.598	97.946	40.407	82.45	91.903	56.201	92.727	28.892	79.961	59.786	66.42	58.647	41.573	81.259	69.482	68.525	83.735	75.279	80.41	66.166	61.292	80.992	33.719	73.743	64.459	48.729	68.722	24.301	45.622	39.631	38.077	34.494	38.839	63.707	54.455	60.108	74.592	35.446	71.158
1170	48.836	62.439	45.766	84.221	77.398	65.527	106.111	54.609	113.614	84.433	87.431	98.533	41.893	83.879	92.715	57.388	94.134	30.848	80.446	59.094	66.715	57.576	41.428	78.5	71.028	65.903	86.788	75.542	84.534	65.821	59.309	81.356	33.827	73.964	64.622	48.407	68.769	25.038	47.094	39.543	38.923	34.768	38.759	62.63	54.327	60.616	74.019	37.132	71.78
1200	50.549	62.687	45.824	85.269	79.301	65.305	108.184	53.484	113.27	86.681	87.74	95.886	40.431	81.476	93.767	57.661	92.97	30.901	76.512	58.962	65.813	58.437	40.812	79.795	68.976	67.184	87.028	76.154	83.171	66.807	59.621	79.143	34.049	73.704	66.898	47.858	69.849	25.218	46.582	39.847	39.545	35.121	39.639	62.758	55.776	58.706	75.045	36.912	72.471
1230	49.821	61.36	45.697	85.031	81.487	63.742	111.112	55.073	112.6	86.564	91.835	97.644	42.209	86.018	93.547	58.925	92.316	30.884	76.625	60.53	66.721	59.594	42.923	80.59	68.819	69.631	83.759	74.608	84.921	65.7	59.626	76.871	35.751	73.323	66.48	47.107	69.398	25.387	48.863	40.364	38.763	37.014	38.658	62.098	55.521	56.62	79.278	37.22	70.387
1260	50.492	60.612	47.66	88.73	81.747	66.628	112.662	56.937	115.134	88.343	92.949	97.52	43.569	82.336	95.77	58.501	96.439	30.311	77.644	60.917	67.422	59.263	40.411	82.131	68.381	69.981	86.287	77.261	85.455	65.576	62.157	81.108	35.742	76.12	65.829	47.019	70.727	25.448	47.405	40.931	39.495	36.931	39.469	61.706	56.008	59.048	76.194	37.388	73.29
1290	52.028	61.612	47.646	89.298	79.372	64.396	115.06	57.665	117.073	88.676	89.602	101.328	42.584	84.379	95.063	59.262	95.829	30.772	79.682	60.011	68.246	61.018	42.094	81.422	68.983	70.254	84.249	76.726	85.617	64.218	62.098	83.422	34.654	76.031	66.637	49.362	72.339	25.182	48.134	41.444	40.104	36.794	40.201	62.843	56.317	56.008	77.192	38.646	73.591
1320	52.402	61.857	47.241	87.131	80.725	65.796	116.983	57.137	116.156	88.161	94.221	102.049	43.065	83.317	97.925	59.659	98.019	31.9	80.895	61.159	69.572	61.526	41.69	84.836	72.979	70.185	89.896	78.618	87.431	66.709	62.063	81.529	34.837	80.034	67.642	48.875	70.315	26.343	48.938	40.266	40.345	38.332	41.741	61.443	56.843	57.766	79.098	39.91	74.607
1350	51.434	62.644	47.791	88.493	81.091	66.511	114.69	57.093	116.035	90.498	93.454	100.952	44.363	88.52	100.799	60.715	98.797	31.224	81.163	61.483	70.364	61.506	42.128	84.483	72.504	70.634	88.894	82.063	87.713	68.371	62.668	83.787	34.789	81.111	67.287	49.256	71.105	26.174	48.626	40.584	39.676	38.69	39.41	61.747	56.591	60.412	77.809	40.77	72.257
1380	51.73	64.429	47.086	89.3	81.105	69.42	115.122	59.347	120.385	91.489	93.649	102.003	43.543	87.562	99.206	61.169	100.73	31.078	81.63	60.596	69.688	62.978	43.508	83.658	71.77	74.437	90.941	81.693	89.407	70.361	64.162	87.968	35.251	83.086	69.097	50.051	71.501	26.159	48.316	41.243	42.556	38.425	40.657	62.333	58.018	61.174	77.242	39.345	75.7
1410	53.229	63.136	48.394	87.774	81.667	67.826	118.549	60.152	122.347	92.654	94.032	103.311	45.335	90.39	100.355	61.186	101.414	31.668	82.339	62.195	72.259	64.927	44.091	85.058	73.354	76.269	94.269	84.031	91.126	68.05	63.639	87.084	34.958	85.501	69.091	50.172	73.256	26.909	47.839	41.64	41.181	37.724	42.02	63.955	58.402	61.238	76.75	41.951	76.533
1440	53.959	63.193	49.686	89.717	84.471	69.483	116.434	60.359	121.058	92.57	95.367	102.521	45.6	89.465	99.811	61.834	101.938	32.751	83.65	61.374	73.69	63.153	44.734	86.906	74.944	74.894	90.996	86.302	90.347	68.513	64.352	87.048	34.432	87.307	73.639	50.864	74.794	27.553	49.303	42.3	41.484	38.968	41.892	64.075	58.083	59.549	76.265	42.586	74.308
1470	53.772	66.047	49.301	90.584	84.992	66.216	115.741	59.818	120.718	93.821	95.499	104.095	43.566	86.712	100.084	62.684	102.898	31.738	82.319	63.339	74.158	64.944	44.524	83.42	76	73.132	94.886	88.302	91.67	70.174	65.778	90.545	35.311	87.015	72.529	51.507	75.187	28.411	50.755	40.88	42.464	38.538	41.821	62.386	59.551	60.222	79.32	43.24	75.809
1500	55.87	65.995	50.24	89.856	87.14	67.135	115.262	61.55	120.318	90.995	93.947	101.447	45.119	87.506	103.573	62.815	101.62	31.606	82.815	63.57	75.715	66.998	44.35	84.099	73.979	73.408	91.401	86.954	91.038	71.028	63.553	88.738	36.33	86.588	73.819	51.147	76.184	27.35	50.817	42.79	40.829	38.791	40.438	65.925	59.303	62.544	78.961	41.917	76.774
1530	54.45	65.21	50.814	92.933	86.33	68.137	117.404	61.496	119.264	93.483	94.52	105.432	45.005	89.328	101.571	63.738	102.837	31.905	84.888	63.275	77.595	65.22	43.555	86.935	74.633	75.605	93.864	89.131	90.033	75.249	64.343	91.596	35.318	88.525	73.652	50.531	76.649	27.037	50.906	43.178	42.815	39.141	41.205	66.197	59.879	60.778	78.371	42.546	75.778
1560	55.618	67.675	50.431	91.941	87.477	66.921	116.223	61.741	121.077	92.225	98.165	106.173	44.971	90.773	100.44	65.268	103.938	32.508	83.937	64.779	78.507	67.529	44.065	85.285	76.393	73.826	95.722	92.066	91.049	73.324	64.595	92.925	36.626	86.84	74.387	52.185	75.285	27.098	51.363	42.943	44.013	36.613	41.724	66.988	58.81	61.129	77.248	43.113	74.679
1590	54.918	66.155	51.7	91.938	87.212	71.008	116.433	61.857	120.637	95.123	96.581	104.403	46.284	89.49	102.239	67.588	105.014	32.449	84.22	63.354	78.402	65.983	43.648	83.448	75.287	75.207	95.92	91.076	90.796	72.114	64.685	92.883	35.568	86.447	74.309	50.731	78.193	27.388	52.531	43.211	44.532	39.177	42.234	66.639	57.616	61.292	78.135	42.608	76.394
1620	54.836	67.153	51.151	92.849	87.581	70.56	116.777	61.443	123.341	94.651	96.696	107.327	45.323	89.807	103.744	67.921	106.381	32.399	86.45	65.494	82.29	68.54	44.977	85.169	74.953	74.543	95.649	92.794	91.032	72.222	67.239	93.605	36.56	90.096	75.705	51.159	76.949	28.542	50.841	43.553	44.081	40.148	42.182	69.007	57.537	61.107	79.37	42.744	78.022
1650	54.662	66.393	51.489	95.207	87.237	71.963	117.505	62.017	121.858	96.363	94.312	106.663	45.725	88.655	103.476	68.015	107.373	32.553	87.87	64.696	81.528	68.687	46.449	87.196	75.03	76.827	93.886	96.645	92.535	74.669	62.996	91.556	36.774	90.133	73.726	51.45	77.105	28.112	52.492	43.883	42.929	38.468	42.387	69.64	59.436	61.721	79.476	43.058	77.239
1680	57.728	64.354	51.108	94.64	88.502	72.148	117.066	62.115	121.349	97.696	97.254	108.531	45.746	92.154	104.213	69.539	106.986	32.304	86.832	66.66	82.279	67.534	47.305	88.56	75.969	74.932	95.021	97.249	95.138	74.344	64.956	94.609	37.106	89.5	74.807	51.016	79.722	29.053	52.084	43.602	44.032	39.942	43.661	69.329	60.328	60.784	80.779	45.485	76.367
1710	56.979	66.089	51.578	95.159	89.217	70.076	118.379	63.345	122.823	98.772	94.958	110.465	46.287	90.846	104.944	68.67	108.162	33.431	85.431	65.998	84.249	70.188	47.997	88.013	76.973	75.741	97.455	98.354	98.024	75.294	65.351	91.207	37.999	90.269	74.92	50.057	81.029	29.163	52.322	44.057	44.963	39.126	45.228	70.257	59.013	62.307	80.304	44.504	78.33
1740	57.5	65.415	52.2	95.456	92.025	72.861	114.208	64.536	120.517	98.663	98.823	108.021	45.359	90.925	103.112	69.254	109.668	33.718	86.745	66.221	84.139	71.631	48.897	89.726	76.235	77.245	94.881	98.423	96.18	75.603	65.831	93.375	37.33	88.317	74.478	51.619	81.405	28.277	52.717	44.718	45.695	40.521	45.918	70.871	59.658	62.134	83.894	44.43	78.557
1770	56.16	68.535	51.713	97.073	91.96	73.899	118.371	63.64	121.944	98.295	97.466	110.308	46.598	92.846	105.648	71.217	109.075	32.961	88.138	67.078	86.45	73.087	47.142	87.203	78.675	77.675	94.761	105.983	96.985	77.667	65.834	92.582	37.959	90.457	74.737	51.597	83.244	28.938	53.157	44.908	44.699	40.474	45.186	69.72	60.789	60.354	81.963	45.71	78.4
1800	57.383	68.906	51.543	97.067	92.194	74.585	116.222	64.893	121.635	97.998	99.78	110.402	47.219	92.475	103.381	67.948	110.752	33.69	88.552	66.242	87.219	70.402	47.154	90.235	77.863	80.739	93.683	105.529	99.855	78.353	68.238	91.631	38.564	91.001	75.097	51.834	81.11	29.574	52.996	43.973	45.158	40.194	46.373	71.599	61.072	63.262	81.612	44.8	79.669
1830	59.139	68.542	52.657	96.788	91.677	75.262	116.995	64.456	124.067	100.441	98.532	109.702	46.862	96.116	105.547	70.829	108.022	33.659	89.614	68.357	87.351	72.175	48.255	90.945	78.911	79.075	93.235	104.018	100.19	77.616	67.86	92.601	38.295	91.09	74.561	51.968	82.995	29.433	54.303	44.265	46.736	41.07	46.057	71.679	62.292	61.751	81.831	46.299	78.622
1860	58.247	67.653	51.995	96.333	93.54	77.511	119.34	64.449	123.809	102.874	100.516	113.409	47.005	93.939	103.998	71.672	109.529	34.269	90.064	69.087	88.337	73.504	46.448	89.129	81.889	80.13	94.559	105.206	99.999	79.657	66.835	91.709	39.25	94.145	75.848	52.664	84.325	29.688	54.723	44.325	46.857	42.18	45.506	72.272	63.63	62.126	81.617	44.652	80.887
1890	59.234	66.032	51.191	96.554	92.688	77.514	116.722	66.043	124.919	100.151	99.457	111.168	47.814	96.366	104.17	71.645	111.951	33.992	90.983	69.099	88.396	72.416	47.796	87.904	81.819	79.902	95.563	107.716	100.27	78.754	67.901	87.812	37.781	93.028	76.953	52.664	86.073	29.932	54.434	45.883	46.69	41.744	45.734	75.482	62.609	61.844	79.053	44.594	81.209
1920	59.927	66.677	53.276	95.677	94.539	78.465	118.934	65.348	124.544	101.636	103.373	114.091	47.344	95.69	106.201	70.901	108.615	34.531	91.514	67.258	91.54	69.862	47.43	89.778	81.942	80.3	96.939	108.033	101.534	79.721	66.854	93.684	38.278	95.013	74.539	52.774	85.279	29.939	55.008	43.888	47.134	41.148	46.197	71.996	63.329	62.807	81.558	46.937	79.106
1950	59.374	68.531	54.024	99.733	94.502	78.479	120.194	64.477	128.816	100.679	102.139	115.251	49.375	97.626	106.278	74.793	109.533	34.982	92.085	68.918	90.673	71.013	48.156	91.069	79.323	81.332	99.307	109.374	102.56	79.282	67.608	92.752	38.936	93.135	77.579	52.466	84.674	30.698	54.641	45.664	48.069	41.07	45.624	73.413	65.152	62.987	79.252	45.521	80.962
1980	59.016	68.701	53.826	100.546	95.23	77.534	121.915	65.417	125.594	104.116	102.147	113.803	48.941	97.389	109.276	73.377	111.615	34.257	91.334	71.049	92.582	70.542	50.21	93.438	79.206	82.39	100.943	115.362	101.91	80.277	70.083	89.971	39.841	92.373	75.643	55.957	85.629	30.485	53.779	46.035	47.822	39.907	46.287	74.38	64.958	64.003	81.245	46.807	83.147
2010	61.343	69.552	54.153	101.812	94.601	79.323	123.018	65.72	127.837	102.806	103.393	114.853	47.225	98.014	108.063	73.583	110.351	33.421	90.177	69.895	93.985	72.694	49.578	90.127	82.37	81.704	99.475	116.737	100.193	77.794	70.076	94.253	39.757	94.919	77.24	55.719	85.736	30.345	55.226	44.038	47.008	40.683	47.064	73.847	65.084	62.749	82.312	46.09	84.191
2040	61.493	68.444	53.582	102.017	96.03	79.599	123.027	66.415	127.289	100.362	103.279	115.23	47.532	97.257	109.833	72.749	112.032	33.872	90.76	69.493	96.853	71.858	48.715	91.712	80.628	81.686	101.161	122.088	96.863	81.442	69.788	97.185	39.552	94.097	78.96	55.842	88.005	30.657	54.001	45.392	48.273	41.068	47.318	72.671	64.612	63.539	82.677	46.662	82.72
2070	61.434	70.89	54.045	102.263	94.919	80.326	121.113	63.85	125.401	98.57	103.432	114.166	48.592	94.664	105.137	73.637	112.711	35.657	90.677	68.746	99.272	72.679	49.092	93.52	81.731	84.335	98.816	125.629	100.715	79.234	69.028	96.479	39.306	96.342	77.864	56.527	87.225	30.67	53.647	46.996	46.891	42.702	46.427	72.746	64.965	64.054	81.142	47.478	84.059
2100	61.334	68.892	51.836	100.704	96.213	80.78	120.727	65.789	126.571	99.042	102.525	111.704	48.941	95.026	105.626	73.967	110.831	33.994	90.308	69.84	95.735	72.553	48.931	95.03	82.516	84.71	101.756	128.48	101.321	78.396	70.443	96.451	40.581	96.188	78.049	55.845	88.141	31.371	54.827	46.837	47.681	42.218	47.73	73.986	65.945	61.91	80.588	47.772	83.135
2130	62.296	70.778	52.564	100.758	95.19	80.938	121.441	66.384	126.706	97.026	100.878	119.116	48.614	95.637	106.88	71.485	110.053	34.865	91.81	70.599	96.041	74.866	49.498	92.216	81.698	83.679	106.228	130.31	100.526	77.875	72.974	96.055	39.561	97.901	77.547	55.522	87.446	32.062	55.652	47.067	48.729	43.156	47.516	76.103	65.547	63.407	80.392	45.811	83.448
2160	61.664	68.879	52.056	105.381	96.196	81.72	121.938	67.915	128.709	97.765	101.495	115.152	48.641	96.977	106.534	72.776	110.008	35.878	90.685	69.205	98.786	73.866	49.933	91.007	83.912	87.447	104.053	135.229	100.998	76.993	72.154	97.778	39.882	97.344	77.9	55.776	88.281	31.501	56.195	47.624	49.013	41.564	47.983	76.164	65.159	62.808	81.714	45.965	84.865
2190	62.192	69.16	52.971	104.164	94.764	83.919	124.338	67.187	127.633	98.929	101.684	115.85	49.636	99.9	109.3	73.05	110.941	35.446	91.231	69.303	101.206	75.316	50.607	90.667	83.291	86.905	102.423	135.335	103.102	77.608	71.409	98.747	41.294	98.81	77.856	58.719	88.863	32.071	55.199	47.227	48.216	42.827	47.925	76.466	65.352	65.521	81.097	46.283	87.085
2220	61.392	69.857	53.46	101.872	96.941	85.558	121.709	70.607	126.161	101.503	102.799	117.657	50.443	96.923	108.79	73.605	110.616	36.105	89.807	69.602	100.944	74.292	50.576	91.812	83.037	85.952	102.866	135.015	100.214	76.162	71.347	98.329	40.948	99.439	77.354	58.37	87.927	31.1	55.866	47.208	47.969	42.825	47.957	76.971	65.376	66.28	81.441	45.137	85.075
2250	62.905	72.873	52.809	99.689	97.47	83.26	123.51	71.191	127.871	98.685	102.783	120.46	49.363	99.513	115.3	72.366	112.12	36.466	91.191	69.967	102.308	75.817	51.532	90.534	82.929	88.991	104.236	136.26	103.546	78.233	71.992	99.119	42.421	100.338	80.681	58.15	87.161	31.402	58.197	46.95	48.699	44.444	48.246	78.487	63.761	64.449	80.152	47.313	85.479
2280	62.157	71.225	53.551	103.032	94.364	81.969	122.639	70.175	131.97	101.298	103.588	117.055	49.911	98.562	113.118	74.329	111.255	37.038	93.968	68.168	103.676	75.968	51.832	93.761	80.926	87.296	100.029	139.258	102.621	80.34	72.385	100.202	41.984	101.925	78.674	59.384	87.574	31.737	58.334	47.964	48.151	43.989	49.029	79.201	65.807	65.692	82.323	46.79	87.327
2310	62.784	73.292	53.888	104.823	93.251	83.255	123.168	70.828	132.539	100.318	105.732	118.159	52.237	100.007	114.221	74.265	113.715	37.419	93.657	70.445	103.742	78.97	50.859	92.733	83.047	87.052	100.9	142.251	103.721	80.381	71.915	100.98	41.545	98.056	79.05	61.001	87.861	31.654	56.756	46.72	47.985	43.911	49.926	81.131	63.197	64.631	86.984	47.56	88.27
2340	62.483	73.112	53.758	105.414	95.772	81.003	126.947	70.607	136.632	100.193	102.142	115.803	51.916	101.668	113.526	72.807	114.008	35.905	93.015	68.335	102.302	77.573	50.119	93.692	82.729	88.255	100.962	139.561	102.103	79.842	73.121	99.198	41.497	98.054	78.508	61.077	91.419	31.063	57.075	46.231	46.391	44.932	47.798	81.188	62.451	65.286	86.03	47.729	88.566
2370	62.277	71.736	52.896	105.439	96.933	81.502	126.2	70.684	134.169	98.518	102.259	116.376	50.061	101.715	113.747	72.802	113.787	35.631	93.565	70.525	101.329	75.197	50.544	94.367	83.044	88.504	100.869	140.488	103.418	79.186	72.309	97.397	42.249	95.799	78.561	60.615	88.477	31.425	57.506	46.796	47.03	42.572	47.654	77.728	66.025	66.312	86.1	47.361	87.612
2400	61.065	70.837	52.598	100.345	96.536	81.382	124.135	69.434	132.945	98.479	103.898	117.362	49.49	98.424	114.209	73.503	109.795	35.248	92.737	67.887	100.147	77.915	51.411	92.542	84.545	88.118	97.886	139.59	100.911	80.776	69.937	98.796	41.365	96.648	82.089	59.569	88.494	30.697	56.406	46.187	47.029	42.808	46.681	78.402	64.782	68.04	86.929	46.786	87.987
2430	62.549	72.507	53.271	102.579	96.662	80.157	126.658	70.479	132.405	96.67	105.76	116.595	51.499	98.78	111.315	74.469	110.447	35.87	92.168	69.733	104.064	76.381	51.624	90.017	84.868	86.919	104.512	139.961	101.488	81.602	70.92	96.964	41.577	98.281	80.705	59.619	90.013	31.029	56.868	46.672	47.683	41.164	47.97	73.253	64.857	65.723	84.444	50.447	88.13
2460	63.828	73.137	53.302	101.154	95.251	82.359	127.851	71.88	132.499	99.207	103.03	118.2	51.012	99.208	112.754	74.033	110.294	36.197	94.342	69.614	101.62	77.089	51.434	91.553	87.675	88.34	99.164	140.719	102.109	79.669	73.102	100.52	43.124	97.661	83.675	60.237	92.063	31.816	56.944	46.925	46.372	41.493	48.616	75.474	65.92	68.344	85.009	49.331	86.787
[truncated: 90 more columns]

## Sheet: Figure 2g
Figure 2g	R7-R8 + Vh
	Vh fluorescence (a.u.)
Time (s)	Disk 1	Disk 2	Disk 3	Disk 4	Disk 5	Disk 6	Disk 7	Disk 8	Disk 9	Disk 10	Disk 11	Disk 12	Disk 13	Disk 14	Disk 15	Disk 16	Disk 17	Disk 18	Disk 19	Disk 20	Disk 21	Disk 22	Disk 23	Disk 24	Disk 25	Disk 26	Disk 27	Disk 28	Disk 29	Disk 30	Disk 31	Disk 32	Disk 33	Disk 34	Disk 35	Disk 36	Disk 37	Disk 38	Disk 39	Disk 40	Disk 41	Disk 42	Disk 43	Disk 44	Disk 45	Disk 46	Disk 47	Disk 48	Disk 49
0	46.578	58.57	37.575	67.409	60.213	59.558	77.082	42.382	69.66	80.797	65.586	94.329	39.014	71.853	77.111	54.81	71.516	32.256	58.209	55.936	47.985	76.247	40.681	81.397	97.771	75.657	124.594	46.395	102.098	115.871	73.127	126.229	40.741	103.576	119.779	63.268	110.488	31.44	73.291	83.903	56.614	84.853	49.651	103.581	95.625	90.944	128.996	61.893	134.232
30	53.979	66.633	44.011	79.485	76.945	73.237	93.999	52.409	92.748	99.262	75.131	112.147	46.521	88.974	101.034	65.869	91.427	40.326	67.993	67.114	54.087	77.152	46.35	84.349	102.935	87.094	129.004	52.906	118.508	122.966	78.889	135.182	46.296	116.182	124.51	78.034	117.223	35.437	80.151	89.324	61.169	91.314	51.123	113.489	105.567	98.511	141.653	67.707	142.436
60	60.167	73.747	45.779	89.25	83.547	79.676	108.712	58.225	101.79	108.002	85.506	124.154	51.899	105.276	114.124	74.095	102.551	43.527	76.463	72.967	58.086	82.241	54.361	95.865	110.147	92.549	141.749	59.817	129.117	135.873	90.557	151.382	53.093	126.899	136.091	85.52	127.822	39.425	87.515	97.006	62.838	98.692	56.261	117.974	114.005	105.421	151.489	69.605	146.785
90	66.183	77.915	48.088	95.119	92.501	87.86	120.525	61.792	109.34	121.63	89.937	142.793	57.85	110.207	123.038	83.796	118.401	46.08	82.968	80.787	61.966	89.401	61.182	101.944	116.217	97.682	156.123	63.225	144.138	143.058	94.614	165.511	60.347	139.65	145.127	92.331	135.479	42.047	93.745	105.374	69.273	105	59.978	128.165	121.658	109.641	158.98	73.488	154.595
120	70.069	86.186	52.085	102.622	100.922	93.073	131.547	66.198	118.977	131.153	95.739	152.449	63.11	119.041	131.159	86.87	124.149	47.733	89.382	87.325	64.223	94.504	63.298	110.59	120.216	107.297	165.028	66.388	146.84	149.463	103.626	174.758	62.979	143.904	151.706	95.978	143.003	44.444	99.886	112.257	75.283	108.462	60.056	137.373	126.048	116.1	170.236	77.787	158.989
150	74.269	91.165	55.252	111.866	103.866	96.579	141.377	71.928	125.422	137.073	105.576	160.196	67.074	128.005	136.334	94.042	134.531	49	95.871	94.812	66.703	100.297	69.396	113.713	129.786	116.536	170.814	65.565	157.286	156.402	96.528	181.231	65.009	152.129	159.54	94.8	147.288	47.012	105.295	117.38	78.771	116.078	64.111	146.028	128.529	124.71	176.083	80.633	169.206
180	75.104	94.763	57.964	114.744	113.504	101.041	152.226	75.204	133.307	146.241	109.503	172.948	70.117	131.303	146.735	98.205	141.251	49.389	104.781	96.424	68.027	102.556	70.707	119.249	138.094	118.206	172.427	68.75	167.134	165.106	110.088	179.779	71.008	163.379	161.829	102.435	153.024	51.317	109.55	120.542	83.151	120.028	66.98	150.331	133.632	129.561	184.261	83.686	175.485
210	80.695	94.194	58.714	117.501	118.966	102.053	156.348	79.048	141.009	160.83	114.154	174.362	85.804	143.701	154.66	100.366	148.413	53.778	103.223	100.082	73.039	107.24	73.768	124.76	139.323	122.236	176.208	71.237	172.981	165.799	116.604	191.344	74.47	171.134	167.496	104.176	151.618	51.752	112.996	123.122	86.987	123.346	70.017	157.968	140.28	133.074	185.544	89.898	179.823
240	82.247	101.994	60.804	124.345	125.259	106.911	160.978	82.124	151.408	164.979	121.68	181.664	85.227	147.882	160.564	102.388	152.618	55.384	112.122	103.019	73.803	107.48	78.006	125.712	144.152	128.048	180.265	71.184	187.121	166.593	122.612	194.263	74.864	177.778	176.378	108.742	155.739	55.892	122.541	126.254	88.376	132.083	72.808	163.469	143.84	140.12	195.751	91.458	192.27
270	84.475	105.253	62.274	132.007	129.771	109.981	170.288	82.818	153.152	164.574	125.884	186.196	91.887	154.308	170.013	104.57	154.824	56.328	115.747	108.336	75.861	109.558	78.435	129.889	149.693	131.57	185.271	76.408	187.265	170.881	120.193	192.604	77.136	182.073	178.077	114.953	162.974	56.054	124.944	131.644	93.446	132.709	76.143	168.661	148.922	138.838	194.233	89.917	191.82
300	86.099	109.339	66.51	131.915	134.069	112.26	173.4	88.904	158.734	174.471	127.324	190.849	92.995	156.521	168.542	107.569	162.847	58.549	119.753	107.835	80.74	112.524	83.936	135.375	150.202	127.401	192.846	79.437	189.261	172.666	127.612	200.494	83.826	184.31	184.217	117.366	166.355	58.019	132.732	131.899	96.403	133.257	75.735	177.033	154.099	146.139	196.319	96.721	197.026
330	87.976	116.104	67.789	135.701	137.494	116.528	170.888	87.216	170.088	178.707	131.672	197.916	95.816	163.522	181.688	108.895	165.783	59.47	123.883	113.537	83.164	116.012	89.274	136.945	158.062	132.028	194.1	80.423	194.593	182.44	129.115	209.566	84.576	192.837	183.61	120.395	172.101	60.666	133.048	135.102	99.979	138.702	79.192	184.49	152.677	149.932	205.753	98.019	203.385
360	88.286	116.992	69.174	138.959	144.636	115.788	171.611	90.202	165.871	180.378	132.322	203.676	96.677	165.661	182.967	113.637	170.566	61.347	128.394	114.839	85.178	117.128	90.303	138.611	159.49	134.66	196.324	82.703	199.977	188.084	129.14	217.595	86.315	199.13	190.749	122.166	178.711	61.207	138.752	137.414	102.886	143.612	79.919	190.224	156.541	148.25	214.163	97.93	207.133
390	91.077	118.816	69.28	141.175	154.124	120.942	175.467	92.348	172.184	182.565	134.053	206.072	98.356	167.099	188.746	119.425	167.845	62.624	132.09	116.638	83.778	121.34	94.331	139.626	163.515	135.879	196.465	85.181	199.146	192.316	132.044	220.995	85.948	202.724	189.457	120.826	181.212	64.008	139.428	139.478	102.889	146.306	81.608	199.932	166.934	153.731	216.793	100.806	213.387
420	92.618	120.079	73.194	150.039	152.342	121.331	183.14	91.28	174.228	190.32	139.177	211.299	99.209	173.969	191.79	117.988	174.906	62.966	140.044	120.968	86.427	122.117	94.857	138.654	164.601	142.758	202.553	86.082	206.367	194.182	135.076	231.889	88.501	211.476	200.627	125.761	188.896	65.459	137.957	142.633	101.825	155.073	85.426	203.358	169.528	151.962	226.258	103.53	217.288
450	97.204	123.531	74.96	152.254	151.124	124.888	182.703	93.153	181.397	194.018	139.47	215.58	102.015	171.89	194.694	122.32	179.153	64.943	144.772	123.846	87.085	121.432	98.232	139.626	167.01	139.457	204.501	89.312	211.949	200.208	137.041	237.073	90.649	212.07	196.647	125.534	190.865	64.778	139.093	144.221	104.552	152.979	86.933	199.913	170.592	161.877	231.279	105.009	214.726
480	98.844	128.067	74.407	152.729	157.06	129.843	186.67	91.6	186.154	199.24	142.514	211.7	105.662	180.98	197.06	127.022	185.46	66.208	146.936	127.507	87.823	126.485	101.44	138.217	168.079	143.828	210.628	90.134	214.076	199.938	140.147	238.065	92.545	212.748	201.124	128.707	189.601	64.995	138.075	146.71	104.82	153.527	87.472	207.002	175.117	168.019	235.176	104.334	217.708
510	102.12	128.922	76.807	156.075	162.291	133.755	192.874	92.171	192.31	209.051	145.038	219.132	104.272	181.236	199.597	126.868	190.613	67.589	145.299	128.338	89.154	125.117	105.476	138.031	168.689	149.489	208.589	91.536	213.639	203.243	142.06	241.429	93.457	220.289	201.908	131.552	189.133	66.385	142.443	145.554	107.565	161.151	89.623	213.322	179.856	173.803	240.578	104.425	225.789
540	104.591	134.715	79.557	157.731	162.506	138.292	196.244	93.662	191.987	213.174	146.455	225.353	106.07	181.802	199.664	130.235	191.838	68.848	151.467	132.444	92.74	131.213	108.011	140.284	165.689	149.141	213.535	93.905	214.005	207.585	144.152	244.956	97.499	222.886	208.988	129.986	194.419	67.641	144.716	148.162	107.192	163.804	91.404	217.93	184.261	172.554	243.889	104.799	222.853
570	105.67	132.937	78.942	157.143	162.013	140.574	201.97	98.016	194.881	212.032	142.672	227.024	105.703	184.015	210.802	131.364	201.794	67.662	152.644	133.228	92.59	130.622	111.34	146.816	168.406	149.931	212.236	97.119	207.618	207.107	146.564	244.398	96.584	224.38	210.159	129.852	188.204	66.288	149.07	150.191	109.249	165.001	91.244	216.846	183.081	171.835	247.504	105.362	227.926
600	107.74	129.633	78.09	154.906	167.765	142.013	203.019	97.755	195.593	206.426	142.594	225.452	107.198	186.028	208.443	131.607	196.795	69.674	159.554	130.392	96.01	127.527	111.811	145.674	168.551	153.438	205.287	99.248	205.902	215.564	146.278	239.858	97.488	229.705	215.257	130.989	192.26	68.206	150.64	151.158	110.828	166.375	92.282	220.583	184.025	177.902	248.556	106.76	231.703
630	109.439	129.17	79.938	157.164	171.186	145.078	202.785	98.727	198.775	214.019	146.811	231.873	108.776	184.33	216.224	129.687	200.67	69.37	161.635	131.759	97.171	131.588	111.127	146.952	173.594	154.012	207.54	98.195	208.942	216.422	145.905	243.594	96.73	229.517	214.659	133.68	192.602	69.165	151.594	152.265	112.587	167.342	94.628	229.967	184.859	180.24	247.543	108.536	227.229
660	108.556	138.719	79.23	161.855	172.938	141.402	204.593	98.628	200.033	224.092	147.958	237.089	108.079	187.642	212.068	135.101	201.805	69.978	163.699	138.009	98.625	134.273	114.995	151.496	172.518	155.148	213.084	97.709	212.853	215.303	146.734	249.122	100.702	235.852	221.491	135.096	194.73	70.494	150.952	153.089	116.26	170.837	93.859	223.239	185.764	180.39	251.168	110.479	231.472
690	112.851	137.023	78.707	162.277	175.404	146.796	203.425	99.089	199.441	216.945	150.408	232.377	106.833	185.408	214.401	139.391	206.727	70.761	165.941	139.106	99.068	131.912	117.103	148.941	175.865	155.37	219.157	98.29	217.723	219.051	147.791	242.654	101.349	240.579	217.239	135.142	194.197	70.552	148.236	152.955	116.08	174.265	95.846	228.366	184.619	182.311	253.204	109.378	234.68
720	113.286	142.045	80.997	165.029	177.612	148.459	209.229	99.695	205.04	215.57	148.297	242.195	105.919	192.06	218.983	137.289	209.306	70.645	167.756	138.84	98.475	132.938	118.163	154.135	178.835	154.243	222.065	100.784	214.678	216.143	151.261	247.894	102.226	244.032	218.529	140.552	194.646	70.824	149.587	152.286	119.62	173.867	97.68	230.715	189.118	183.53	258.56	114.697	236.241
750	112.416	144.648	82.587	169.562	183.551	147.836	208.088	98.099	206.027	217.574	149.954	236.68	106.718	197.466	222.723	141.08	212.153	71.714	165.99	137.78	102.648	134.541	122.353	156.006	182.056	158.049	227.449	102.33	223.669	222.573	151.211	245.23	102.829	246.779	220.474	138.584	197.476	69.369	149.785	157.976	119.434	173.414	95.318	232.135	188.609	185.737	255.927	115.234	241.294
780	114.055	141.01	82.241	169.334	183.078	152.657	209.966	97.085	207.982	219.881	153.63	243.308	110.615	208.644	224.032	138.578	216.012	71.012	172.255	142.14	101.941	134.711	123.811	159.082	181.371	157.728	233.464	103.696	232.264	220.604	154.224	248.834	103.367	249.653	221.65	137.533	199.087	72.22	150.626	158.978	121.126	172.293	96.919	234.981	196.501	184.193	253.754	114.573	235.853
810	113.369	141.769	81.406	162.723	181.153	148.742	211.855	99.377	211.038	223.507	155.183	238.504	109.484	207.947	228.231	142.798	218.764	70.92	172.82	141.536	105.182	134.911	126.284	154.676	182.044	158.102	235.046	105.799	231.949	222.792	157.046	245.618	102.094	252.758	221.581	141.186	203.287	72.562	153.19	158.318	121.464	173.65	99.057	242.576	199.241	185.699	253.901	118.271	244.522
840	115.402	139.698	81.91	166.011	182.548	148.493	211.276	102.615	213.798	228.04	155.424	246.306	107.39	209.304	232.114	143.445	226.708	70.845	168.621	142.542	103.444	139.466	127.505	157.24	184.923	159.1	232.928	107.495	225.415	224.017	160.856	247.559	105.88	257.164	221.681	143.023	200.901	72.793	154.464	160.18	123.506	176.54	99.092	244.435	199.8	188.57	257.483	119.611	248.906
870	115.812	139.604	81.121	162.838	185.217	154.032	208.209	103.501	215.973	227.225	156.972	248.484	109.54	206.929	233.623	142.71	225.881	74.116	172.427	143.084	105.415	140.137	126.712	155.106	188.369	165.069	231.69	106.444	227.749	228.556	161.768	251.531	106.306	262.435	222.649	142.555	201.525	73.653	154.995	159.261	123.802	173.14	99.342	242.83	203.575	191.698	259.965	119.33	253.494
900	117.416	141.254	82.061	171.519	186.416	152.309	213.317	99.543	217.514	229.435	160.177	252.099	109.24	206.608	235.257	143.778	227.712	72.648	177.397	147.574	106.132	143.844	126.808	159.663	187.434	164.059	235.888	108.278	235.933	226.929	161.104	257.401	107.205	269.901	225.619	144.373	205.694	72.282	160.198	165.058	119.897	174.555	102.458	243.147	204.708	185.288	259.207	118.699	254.345
930	118.134	144.834	82.464	167.942	189.5	151.225	219.868	102.08	216.425	226.032	159.809	257.882	110.843	210.455	236.104	141.445	222.725	70.842	175.484	144.794	103.046	146.085	130.045	159.556	189.621	167.415	239.072	109.41	235.466	231.522	158.78	256.553	104.197	270.326	226.654	144.598	205.141	73.755	161.552	164.718	123.274	179.726	105.337	244.63	202.14	186.031	256.275	118.471	251.528
960	116.529	147.223	82.158	163.707	191.473	154.48	221.591	104.044	224.149	228.043	160.157	260.34	109.656	216.263	241.116	144.652	227.884	73.28	177.411	147.136	105.973	145.646	129.183	162.281	188.264	168	238.518	108.433	233.675	227.942	157.083	264.794	105.635	270.232	224.099	147.218	206.448	73.891	163.536	164.505	121.383	182.873	102.811	246.539	207.478	192.66	261.119	119.615	253.695
990	115.575	146.028	84.07	169.891	190.209	150.383	219.256	103.195	219.754	227.79	158.423	256.571	111.741	214.557	234.562	142.941	230.551	71.398	175.542	143.645	103.501	145.711	131.485	168.256	185.182	167.511	235.445	109.762	231.159	228.173	160.206	259.224	105.387	269.994	228.841	147.575	210.573	75.858	160.404	166.612	123.982	183.363	100.871	247.818	202.653	189.117	261.277	121.322	262.471
1020	116.882	147.165	84.51	167.436	188.12	149.002	217.067	103.787	228.877	231.151	162.056	253.092	114.051	217.224	235.891	141.646	231.506	72.682	177.285	146.788	103.981	147.126	132.342	168.718	185.432	169.95	236.499	107.66	228.867	229.303	161.591	259.309	108.186	266.537	223.768	150.577	207.875	75.54	160.035	163.544	122.343	186.918	105.09	247.92	212.297	191.495	256.407	122.195	256.585
1050	118.95	147.798	85.211	167.459	190.26	148.361	220.954	104.311	230.546	236.438	165.352	255.889	116.345	217.207	246.42	143.546	234.468	73.698	177.348	148.856	104.976	146.552	134.163	163.219	193.789	169.005	246.383	111.611	230.126	234.399	162.165	261.475	107.039	269.492	225.485	149.532	214.424	78.033	162.021	163.196	121.627	187.019	105.517	250.143	204.552	195.866	265.811	120.518	257.798
1080	117.189	150.892	83.443	171.856	189.348	149.142	226.232	106.86	225.912	232.63	165.773	259.051	111.665	217.781	242.819	145.22	230.366	75.372	177.747	149.731	106.122	147.35	136.895	166.129	187.504	172.598	242.702	111.457	230.821	227.561	165.553	260.443	108.218	276.452	231.856	152.44	216.263	77.372	165.192	165.098	124.014	189.601	102.588	250.63	205.848	196.455	270.016	121.111	257.654
1110	117.206	147.314	88.393	170.266	192.658	149.632	222.964	108.961	226.717	235.988	164.284	272.217	113.53	216.684	248.136	145.66	232.316	76.543	178.458	150.583	105.178	151.007	134.332	162.385	186.48	166.87	243.642	109.328	232.146	226.528	163.179	262.681	107.799	270.778	228.229	152.026	217.587	77.182	164.934	166.084	125.528	189.416	102.789	254.216	210.438	195.044	267.512	116.928	255.283
1140	116.111	146.466	88.208	165.698	191.551	148.077	221.087	108.122	222.678	233.94	163.443	263.06	112.611	213.137	248.826	142.424	230.744	76.882	177.56	150.956	107.818	144.692	137.672	161.179	184.25	170.663	241.099	113.788	235.763	223.136	159.701	259.849	108.005	268.919	227.047	148.703	213.068	76.957	165.959	161.557	127.084	186.49	104.526	258.806	206.923	192.352	264.023	117.289	254.799
1170	120.958	144.47	90.509	168.098	194.521	152.358	223.361	105.107	223.737	239.956	161.318	268.111	115.041	221.953	247.676	142.47	232.506	78.387	182.101	152.673	108.522	153.705	137.422	164.584	185.6	169.974	245.754	112.334	235.209	231.639	161.921	270.609	108.656	272.978	229.977	150.169	219.477	79.114	165.616	166.426	127.038	186.844	105.522	264.953	213.766	193.949	269.543	116.778	255.018
1200	120.713	147.013	91.241	172.018	197.517	153.508	226.209	108.478	217.9	237.654	167.683	265.814	115.162	218.792	246.936	143.944	228.243	76.946	185.402	154.839	106.987	149.442	140.334	165.39	188.776	169.731	242.025	112.519	244.106	236.176	160.499	269.924	113.201	276.18	234.103	146.811	217.453	80.122	168.608	168.149	126.884	188.247	104.808	263.348	214.846	198.003	270.601	116.176	262.146
1230	122.869	149.358	92.595	175.721	201.732	150.841	223.794	107.195	217.697	231.277	165.923	267.549	114.844	219.947	250.887	148.464	230.853	78.464	182.97	153.802	107.604	148.787	142.526	169.856	188.471	169.026	247.676	109.775	241.219	233.048	159.612	267.694	108.295	277.782	233.312	150.717	219.548	77.55	167.463	170.285	128.308	192.043	107.601	265.954	214.757	200.29	272.003	118.281	264.177
1260	120.904	150.663	93.782	175.425	201.301	154.274	218.767	107.146	227.299	233.837	167.213	261.505	116.355	220.689	249.859	149.652	227.361	79.212	184.271	149.65	107.978	152.481	140.467	176.133	189.969	164.287	255.721	110.624	237.682	229.269	163.499	268.279	111.277	277.657	233.449	152.398	217.075	77.783	167.556	169.276	129.004	194.955	107.291	264.082	214.042	199.091	275.355	120.596	264.896
1290	122.079	149.442	94.689	173.402	200.797	152.495	222.491	108.219	223.539	236.898	166.988	262.933	118.681	223.129	248.087	149.216	227.711	80.402	188.143	154.455	110.227	153.564	142.008	179.012	191.369	169.288	255.378	112.685	244.251	235.525	161.92	269.069	109.316	280.087	236.169	152.631	217.56	77.534	167.924	172.512	132.289	194.394	106.807	267.121	216.738	197.42	272.781	121.174	260.668
1320	122.283	148.513	93.694	171.955	199.958	155.283	221.245	108.325	225.711	244.053	169.29	265.514	116.717	220.798	248.108	150.141	227.453	81.616	186.94	156.535	112.415	152.258	142.097	177.687	192.921	170.254	258.054	114.061	245.305	231.688	164.675	271.13	113.72	281.838	238.611	153.543	212.213	78.368	170.484	175.634	129.596	194.794	108.073	266.259	218.836	193.118	275.624	120.507	261.545
1350	123.959	151.632	96.084	174.786	202.19	158.149	229.387	109.585	223.95	239.099	166.412	266.338	115.431	221.697	249.891	150.058	227.303	82.567	187.891	152.996	111.031	152.288	143.759	176.562	189.953	171.055	256.027	115.198	242.021	232.774	163.088	275.73	112.545	285.303	235.634	151.016	211.027	78.974	166.984	175.482	130.796	195.97	105.849	273.993	218.419	196.238	272.598	122.586	269.032
1380	125.781	148.103	97.287	172.616	205.572	160.365	225.597	108.681	229.712	243.161	168.654	265.532	117.847	228.941	243.543	150.21	227.391	81.966	188.359	155.178	109.368	149.25	146.853	175.684	191.62	170.906	258.331	118.686	246.072	233.105	163.483	273.903	114.312	285.714	237.404	150.511	211.903	78.704	163.606	173.464	130.414	196.749	109.308	270.993	216.198	198.698	280.19	123.788	266.14
1410	126.573	149.098	98.155	174.829	202.516	159.94	221.39	110.555	223.502	243.134	164.299	265.744	116.009	228.923	246.087	149.315	226.424	82.302	191.812	157.248	112.013	150.304	146.604	176.055	187.611	167.391	252.365	115.091	245.747	232.463	161.659	278.23	114.261	290.265	239.055	153.952	211.337	80.698	163.68	172.774	131.227	193.794	108.926	273.013	219.641	197.556	284.287	121.769	264.372
1440	128.607	149.106	97.843	179.215	204.172	162.231	224.37	110.359	231.502	245.192	163.935	265.649	117.614	229.374	248.1	149.914	230.422	82.205	191.666	156.252	109.354	151.045	144.733	178.614	193.198	167.465	251.495	115.036	244.394	234.876	161.233	272.132	113.102	288.153	236.551	152.56	210.672	76.777	163.607	173.043	132.185	197.367	108.714	275.578	221.921	200.108	282.976	122.161	262.758
1470	128.617	153.661	96.668	176.32	206.941	161.171	226.289	110.989	235.825	245.007	167.902	276.22	116.305	234.221	245.341	151.042	231.324	82.895	193.368	158.534	112.747	150.671	148.776	183.082	197.41	169.415	244.65	113.722	252.865	235.083	162.745	275.867	109.778	287.199	235.56	152.765	217.758	77.643	162.734	172.655	134.95	197.028	111.163	277.499	219.142	200.076	288.518	122.832	265.624
1500	128.358	147.935	98.938	180.442	204.644	161.376	224.445	112.02	232.263	249.307	169.921	272.555	115.77	237.657	244.214	153.524	231.942	80.611	190.89	157.755	110.747	152.955	146.965	182.682	201.679	169.075	254.349	115.57	254.012	233.722	163.243	268.099	111.72	293.175	236.092	156.183	220.247	78.451	163.297	174.235	131.276	198.678	110.425	275.949	220.614	203.518	283.608	121.732	269.05
1530	128.768	147.24	98.916	180.665	202.332	159.796	228.985	110.518	234.858	244.792	169.891	270.9	115.197	235.999	243.701	150.377	233.485	80.061	192.352	158.259	109.853	151.198	148.038	178.056	201.387	169.17	244.724	112.999	252.544	235.572	165.658	271.915	115.388	291.543	236.565	156.837	222.121	79.14	164.713	177.8	134.2	194.736	108.103	271.567	221.106	204.929	281.375	126.119	266.857
1560	128.395	153.197	98.757	180.573	203.29	155.393	234.178	112.322	232.352	246.057	167.499	273.503	117.15	235.514	246.218	152.739	235.894	81.679	191.662	157.585	111.41	152.854	148.946	177.737	200.277	169.305	248.326	113.379	247.854	232.684	162.618	270.608	112.759	294.737	240.081	154.839	217.498	77.374	165.79	176.513	131.09	196.642	108.949	279.975	221.783	199.34	277.06	125.257	266.498
1590	129.071	147.183	99.333	180.819	201.879	157.421	231.481	113.359	233.965	247.443	167.308	268.981	119.233	233.37	247.609	152.339	232.922	81.723	193.848	158.51	109.586	151.871	149.137	176.733	199.721	169.075	246.665	115.018	253.503	239.98	165.495	272.985	109.958	296.079	234.673	156.284	214.665	78.314	166.256	175.564	133.508	204.44	108.765	276.193	222.721	199.701	280.375	126.507	266.171
1620	128.797	147.776	97.636	179.562	206.67	157.201	236.957	112.825	238.332	244.354	166.594	274.001	115.258	237.037	246.883	151.379	236.3	82.414	199.425	158.321	112.777	150.752	147.737	176.033	201.301	168.457	250.535	115.297	252.746	235.756	168.619	271.232	112.342	301.17	237.429	154.705	219.574	80.766	166.7	174.31	134.712	205.835	109.293	274.981	220.365	203.109	277.952	123.721	266.091
1650	124.807	146.708	96.876	180.55	206.909	159.355	236.825	114.51	244.254	248.138	167.461	275.745	120.49	240.503	245.375	154.613	238.679	83.711	197.231	159.285	113.214	154.26	149.779	176.679	197.857	165.621	256.413	116.751	247.556	238.506	168.669	277.878	112.178	296.335	239.968	154.219	218.52	79.689	165.181	177.396	132.497	201.657	111.224	273.739	219.213	206.584	284.475	123.686	273.507
1680	128.774	148.49	96.11	178.571	209.812	163.817	237.14	115.177	240.099	256.691	174.708	273.297	118.458	245.7	253.353	148.634	239.21	84.088	198.844	160.496	111.707	155.567	153.699	178.334	198.175	168.131	257.913	119.18	251.741	243.061	173.374	271.601	114.231	297.324	238.307	160.648	221.575	80.917	167.057	177.566	132.383	200.714	111.461	273.102	218.774	205.052	287.307	125.738	268.561
1710	128.438	152.592	97.456	175.97	214.139	166.013	231.021	118.14	239.91	258.438	173.096	269.952	117.093	240.036	252.838	154.814	244.248	83.776	197.865	158.798	112.607	154.313	153.979	177.952	199.681	172.638	260.182	115.737	247.041	244.916	174.016	276.418	111.938	300.46	240.72	162.21	218.356	82.441	170.246	176.322	135.311	203.531	112.512	274.367	220.933	206.678	286.842	124.735	271.472
1740	129.284	149.292	96.483	174.564	216.765	170.07	230.498	116.736	243.004	258.485	173.104	274.775	117.213	243.853	256.625	150.675	237.471	86.524	202.426	158.284	113.356	155.921	152.515	178.012	199.091	168.008	256.358	117.093	250.188	246.378	171.21	275.408	113.747	304.684	240.595	161.609	222.382	80.915	168.833	176.454	135.023	202.416	113.634	270.514	223.937	202.753	288.148	121.456	271.208
1770	131.363	149.635	97.281	182.132	217.725	159.764	231.31	119.309	244.862	262.129	170.502	269.256	117.315	242.51	258.142	151.387	241.795	85.569	202.224	158.075	112.514	155.369	153.666	172.923	198.528	165.391	255.048	118.962	250.257	245.19	175.283	273.933	113.487	304.907	238.448	157.978	221.603	80.811	171	174.819	136.124	201.667	112.348	267.457	224.062	204.465	289.846	124.138	274.038
1800	131.69	150.816	97.965	178.934	213.678	162.461	231.969	116.527	245.254	255.266	173.323	269.186	120.135	238.043	257.68	154.557	239.403	83.143	197.86	151.713	115.031	155.716	154.453	177.489	199.264	164.472	250.792	119.285	246.822	247.865	174.81	273.719	114.993	304.959	238.164	157.573	217.84	83.095	174.93	176.849	137.406	202.471	114.928	268.813	217.772	201.131	282.232	124.502	275.23
1830	129.967	151.074	99.353	184.359	215.317	166.441	234.708	118.931	244.673	260.099	172.684	268.333	121.036	237.433	253.191	157.603	237.917	85.108	197.604	155.854	114.678	156.025	153.452	176.994	199.74	167.647	251.424	119.902	248.708	243.957	173.277	277.035	115.224	302.803	235.275	160.076	221.943	81.571	176.386	179.206	134.486	201.146	113.425	277.313	224.556	203.876	281.078	124.483	285.228
1860	130.769	155.831	98.358	181.05	215.069	163.117	240.437	119.448	242.203	256.787	174.274	272.891	120.444	241.91	252.563	157.402	235.324	85.405	199.387	160.091	114.098	154.698	154.053	180.584	201.045	166.62	248.524	121.114	246.846	246.297	179.072	272.974	118.895	304.719	237.364	157.929	224.233	84.502	173.363	177.164	136.871	201.606	114.304	274.254	227.479	201.948	289.762	124.703	286.002
1890	131.131	150.677	98.359	180.334	218.213	161.537	237.354	116.628	242.399	260.013	170.057	267.186	118.699	236.819	261.849	154.101	233.867	83.665	202.623	157.473	113.578	154.944	152.655	180.472	198.583	167.177	248.297	122.464	247.498	247.232	176.294	276.711	117.46	305.673	237.388	158.068	217.644	81.299	173.215	176.604	137.916	201.768	112.99	277.252	224.582	204.347	286.402	125.052	287.521
1920	130.297	151.393	100.177	177.628	219.678	159.932	236.182	117.263	245.953	254.819	170.01	269.98	118.456	241.79	256.925	156.166	234.466	83.558	198.884	157.576	116.812	155.482	154.169	176.249	202.816	170.383	248.925	122.542	248.762	248.99	173.621	277.092	119.584	305.896	235.436	155.897	218.675	80.446	173.173	175.483	135.017	205.303	113.513	276.085	222.733	200.372	279.518	124.975	289.43
1950	132.871	152.218	102.621	181.443	217.357	162.867	237.13	119.056	243.403	253.328	168.704	269.154	118.783	240.897	255.966	155.099	236.865	85.218	200.988	159.883	117.353	159.014	156.71	175.191	203.592	171.735	247.813	122.309	247.949	243.273	179.097	273.908	118.601	305.656	238.088	158.216	219.527	82.78	170.032	177.032	135.369	203.2	111.684	278.397	220.08	204.371	281.421	126.04	288.431
1980	129	148.845	102.481	184.29	217.788	159.126	234.925	119.004	246.781	255.572	168.915	270.405	118.897	238.811	257.461	154.776	237.088	84.473	196.629	158.596	116.664	156.405	154.83	175.06	203.773	171.822	251.507	120.353	243.01	246.746	177.714	277.082	119.322	302.103	234.236	155.501	220.419	83.453	170.998	176.63	136.376	199.468	112.814	277.219	221.2	203.629	281.013	125.536	288.691
2010	130.705	150.593	101.38	182.14	218.476	158.823	231.07	119.979	247.232	259.434	169.848	270.208	119.046	239.216	253.019	154.159	234.605	84.169	198.373	159.424	116.151	157.869	153.546	175.609	202.532	170.285	251.388	122.65	250.486	244.337	176.682	277.537	124.052	302.928	234.991	156.56	224.785	81.869	170.561	176.756	137.256	204.664	111.878	280.476	217.308	203.352	283.965	126.401	286.802
2040	130.696	149.365	103.251	185.08	216.876	163.393	236.739	120.212	247.544	257.485	169.286	271.26	118.919	239.724	257.343	154.689	236.508	83.824	196.818	157.706	115.808	158.773	156.456	173.891	206.846	172.508	250.844	120.103	249.333	243.062	179.12	277.525	120.995	308.502	235.64	159.987	221.513	81.202	174.403	176.841	138.683	199.734	113.171	282.555	222.555	203.528	288.607	129.136	292.969
2070	129.813	151.284	103.393	189.027	216.592	160.367	234.743	118.826	239.076	253.99	169.969	266.53	118.815	236.077	256.682	152.871	236.478	82.57	197.109	156.416	114.852	158.22	153.171	171.745	202.652	173.938	249.393	120.521	251.927	242.993	179.083	279.541	116.846	305.55	234.378	158.026	220.38	82.51	176.843	175.773	136.737	198.946	116.792	278.193	221.957	202.556	287.32	129.083	290.63
2100	129.112	153.319	101.764	185.114	210.126	164.951	235.349	118.709	243.238	260.521	171.834	266.841	120.519	240.8	262.002	152.653	239.029	82.199	198.526	159.273	117.262	160.451	158.251	176.696	206.772	176.109	247.987	122.045	243.654	245.107	178.841	286.784	118.321	306.834	241.413	157.361	220.784	81.999	176.334	176.156	139.556	203.559	114.656	281.144	218.402	204.4	288.357	130.206	293.494
2130	130.576	151.149	102.128	184.97	216.945	164.378	236.058	121.681	243.672	261.044	172.331	267.345	121.803	240.475	258.782	151.734	238.136	83.224	201.423	159.134	116.936	156.902	157.531	178.848	210.681	175.599	247.277	125.763	251.339	253.546	177.263	279.55	119.51	306.704	235.736	157.927	220.724	83.714	176.401	177.693	140.559	199.491	114.163	285.001	222.759	202.851	291.417	132.702	291.264
2160	134.053	152.448	100.539	184.387	214.411	163.062	237.374	117.876	237.49	261.477	169.849	268.492	121.626	235.583	254.033	152.456	236.236	82.002	198.042	162.111	117.957	161.374	156.025	179.529	206.743	174.062	248.516	122.404	245.447	245.851	178.957	275.941	117.302	301.873	235.79	155.962	218.535	82.881	171.901	176.218	138.746	204.03	114.452	284.491	219.253	200.102	291.725	129.895	296.328
2190	131.707	153.854	101.006	185.535	217.314	164.836	232.657	121.038	231.829	257.121	171.356	273.081	121.735	239.216	258.113	154.894	232.247	82.383	200.053	161.179	114.121	155.195	155.833	179.553	204.603	174.22	241.807	123.752	245.002	249.142	177.576	275.526	116.795	305.377	236.333	151.349	215.416	85.825	175.541	175.259	139.812	197.695	115.728	286.856	222.064	202.616	292.766	128.99	293.36
2220	131.192	151.765	99.582	182.619	216.954	168.836	229.325	118.047	232.04	257.742	171.473	274.995	122.421	235.875	258.387	154.839	232.901	80.49	197.799	157.082	115.389	159.664	155.105	182.58	203.995	173.001	247.052	122.227	241.195	247.015	176.435	280.414	114.38	301.339	236.021	153.109	221.513	83.024	178.716	175.716	136.07	195.983	114.957	286.153	222.397	204.842	290.12	128.283	299.386
2250	131.876	152.988	100.988	185.829	220.488	172.264	230.686	120.864	231.801	262.136	171.056	270.285	121.079	236.536	259.891	150.219	232.804	80.494	199.076	159.206	113.479	158.651	156.018	182.596	201.779	177.032	246.903	126.471	243.061	245.68	177.803	276.777	116.506	308.242	236.742	156.385	219.058	82.583	173.751	173.144	139.732	196.349	114.032	281.243	221.234	199.832	294.049	128.99	291.079
2280	132.325	152.144	98.148	184.205	220.087	168.711	234.485	120.703	231.76	259.98	170.839	273.38	122.23	241.372	260.157	151.244	231.093	81.414	201.667	159.256	110.742	157.828	157.437	181.909	201.163	175.938	246.237	128.215	248.634	246.187	178.641	274.684	116.998	310.545	232.346	154.576	218.695	83.051	176.441	175.657	138.823	199.74	115.007	279.668	219.788	198.267	295.217	125.028	286.43
2310	130.898	154.987	100.901	187.894	219.019	169.971	238.034	119.396	235.475	262.645	164.889	274.732	121.562	237.159	260.953	153.545	236.677	81.673	198.42	164.815	114.126	159.047	157.652	187.306	201.638	176.765	245.728	126.356	249.545	245.695	179.818	274.909	114.876	317.363	239.253	156.402	222.432	82.107	175.02	180.367	140.894	202.465	114.171	280.462	221.608	204.605	291.032	126.556	288.92
2340	129.878	152.531	101.975	188.682	215.471	168.499	235.526	119.546	232.909	257.243	166.084	269.982	120.392	234.496	257.936	153.191	232.165	80.293	200.963	162.072	110.244	158.768	157.696	184.633	203.139	175.755	246.906	124.065	247.117	247.556	179.696	274.006	111.538	314.642	238.379	151.62	216.38	82.401	174.264	174.47	137.691	201.36	113.138	282.187	222.075	206.055	292.137	121.593	286.894
2370	131.343	154.29	99.326	183.176	214.368	163.635	235.523	118.859	238.8	261.128	169.634	267.555	122.393	234.406	257.786	151.025	233.893	81.425	197.992	162.036	109.931	156.154	157.222	180.796	202.061	173.437	249.039	119.862	246.45	248.447	178.977	270.42	114.166	313.095	239.633	153.506	220.51	82.355	175.75	178.024	137.554	202.64	113.275	281.897	218.69	200.206	285.313	123.927	286.408
2400	129.063	153.42	99.16	184.146	220.99	165.63	232.753	119.107	233.317	260.586	168.674	273.903	123.221	238.299	256.387	153.477	234.502	80.891	201.682	160.748	112.511	158.266	157.195	180.263	201.902	175.035	247.616	121.847	250.584	244.004	176.217	267.744	114.291	310.806	245.316	154.108	219.319	82.124	174.582	175.798	137.04	208.021	115.991	279.613	218.19	205.12	286.498	121.774	287.425
2430	128.743	152.29	98.188	179.167	217.54	163.269	237.772	119.156	231.973	261.84	169.928	271.288	123.072	238.8	254.118	152.247	234.403	79.15	205.763	162.792	112.616	157.917	157.537	182.013	201.094	173.717	241.085	119.847	244.103	245.965	174.778	272.08	114.164	315.417	242.327	158.109	212.93	82.249	176.009	172.725	138.573	207.964	113.711	277.312	219.873	203.802	288.734	122.701	287.652
2460	128.766	150.68	100.209	181.73	221.39	161.202	231.122	117.835	230.202	262.803	170.091	276.099	125.098	240.389	258.165	157.048	232.06	79.596	204.3	161.899	111.377	157.976	158.099	180.304	203.414	172.809	242.335	118.784	247.356	245.15	179.769	266.452	114.282	316.282	241.91	156.686	211.649	81.998	177.116	177.759	139.597	208.138	116.211	279.586	217.898	206.421	283.949	125.96	292.418
[truncated: 111 more columns]

## Sheet: Figure 3e
Figure 3e	R1-R2-R3 + RIAM
	RIAM fluorescence (a.u.)
Time (s)	Disk 1	Disk 2	Disk 3	Disk 4	Disk 5	Disk 6	Disk 7	Disk 8	Disk 9	Disk 10	Disk 11	Disk 12	Disk 13	Disk 14	Disk 15	Disk 16	Disk 17	Disk 18	Disk 19	Disk 20	Disk 21	Disk 22	Disk 23	Disk 24	Disk 25	Disk 26	Disk 27	Disk 28	Disk 29	Disk 30	Disk 31	Disk 32	Disk 33	Disk 34	Disk 35	Disk 36	Disk 37	Disk 38	Disk 39	Disk 40	Disk 41	Disk 42	Disk 43	Disk 44	Disk 45	Disk 46	Disk 47	Disk 48	Disk 49
0	1	1	1	1	1	1	1	1	1	1	1	1	1	1	1	1	1	1	1	1	1	1	1	1	1	1	1	1	1	1	1	1	1	1	1	1	1	1	1	1	1	1	1	1	1	1	1	1	1
20	0.994483	1.0046	1.02403	0.999535	0.995052	1.00007	0.989841	1.0163	1.0015	1.02366	1.00202	0.998937	0.987695	0.991371	0.983877	0.996438	1.00579	0.992913	0.998672	1.00491	0.997846	0.99696	1.00944	1.0083	1.01986	0.992715	1.01534	0.999771	1.00315	0.9783	1.02255	1.01755	1.01118	1.00649	1.02744	1.01103	1.0089	1.01373	0.977616	1.01731	1.00744	0.992161	0.960591	1.03379	1.00178	1.00975	1.00309	1.00712	0.986832
40	0.997273	1.01945	1.01221	0.982468	0.989036	1.02133	1.01162	1.02945	0.989513	1.00773	0.995249	1.01217	0.996327	1.00048	0.98875	0.987864	1.00339	1.013	1.02034	1.02439	0.990059	0.990097	1.01629	0.998542	1.03229	0.993302	1.0164	1.0151	1.00625	0.989102	1.01187	1.01083	1.00772	1.00947	1.02148	1.00144	1.00521	1.00234	0.991686	0.980528	1.00663	1.00597	0.991209	1.0187	0.988277	1.0026	1.00328	0.987553	0.994975
60	0.974856	1.01183	1.00266	0.974973	0.983623	1.00274	0.996016	1.00348	0.997957	0.997045	0.968569	0.986929	0.994729	0.98998	0.984151	0.967923	1.00702	0.997758	1.00583	0.999799	0.968914	0.968424	0.999131	0.988549	1.00332	0.990772	1.0008	0.984212	1.00756	0.979776	1.01557	0.997018	0.98035	0.999784	0.991995	0.995892	0.998217	0.988308	0.97122	0.980899	0.989448	0.976365	0.975242	1.0278	0.978928	0.995901	0.962188	1.00867	0.972624
80	0.994927	0.995687	1.00674	0.98017	0.970081	1.00233	0.994272	1.00502	0.990993	1.00831	0.989782	0.998978	0.988044	0.982813	0.969588	0.986743	0.978727	0.999842	1.00868	1.00987	0.983503	0.964962	0.994858	0.977655	1.02132	0.980432	1.00272	0.987415	0.987819	0.978171	0.989953	0.99153	0.988667	0.992403	1.03005	0.981344	1.0039	0.998058	0.97785	0.951629	0.987678	0.993594	0.971632	0.97703	1.02928	1.00249	0.969364	0.978998	0.968163
100	0.986492	0.981045	1.0001	0.997019	0.97835	0.991508	1.00556	1.00615	0.994246	1.00857	0.990161	0.997093	0.981451	0.994189	0.978813	1.00328	0.995007	0.997736	0.998445	0.978382	1.00646	0.969688	1.01071	0.98126	0.995583	0.981626	0.986987	0.983881	1.00824	0.99435	0.990183	0.982044	0.996324	0.982011	1.01733	1.00203	0.99934	0.972279	0.976081	0.985906	0.990214	0.994501	0.972821	1.01008	0.995647	0.975181	0.982784	1.00804	0.973967
120	1.00853	0.985487	0.985241	0.988622	0.983228	1.02281	1.00665	1.01461	0.970832	1.01177	0.976915	0.978769	0.987879	0.992921	0.992089	1.00963	0.972496	0.990083	0.995304	1.0034	1.00151	0.974895	0.99615	0.993983	0.973527	0.977417	0.9937	0.992627	0.998551	0.984078	0.995171	0.99933	0.996426	0.994966	1.01366	1.00653	0.991586	0.997681	0.984608	0.975706	1.00766	0.978237	0.99312	1.01448	1.00198	1.02709	0.977474	1.00532	0.988305
140	0.99629	0.991866	1.01598	0.973743	0.984506	0.991848	0.993306	1.00721	0.98551	1.01214	0.991716	0.983601	0.973425	0.983887	0.980018	0.989689	0.979214	0.987117	1.00661	0.985504	1.02579	0.984618	1.01346	0.99059	1.00661	0.989578	1.00002	0.993008	0.982493	0.98732	0.99418	0.988202	0.980384	1.00607	1.01056	0.983642	0.995561	0.992702	0.958664	1.00068	0.984974	1.00269	0.960846	1.03305	0.963544	0.966539	0.978922	0.980246	0.962705
160	0.986714	0.973686	0.997059	0.968108	0.971451	0.978794	0.9831	1.00387	0.96931	1.00548	0.981772	0.97913	0.98101	0.987409	0.988558	0.988963	0.992348	0.993977	0.998154	0.978558	0.953956	0.971554	1.0003	0.991279	0.982422	0.991987	0.999022	1.00178	1.00758	0.976598	0.996445	0.990601	0.980757	0.996449	0.996937	0.97995	1.00045	0.989006	0.956617	0.982846	1.00309	1.02624	0.97142	0.992329	1.00762	1.02371	0.973001	0.991592	0.972191
180	0.999715	0.969011	0.984747	0.989059	0.98446	0.997671	0.962758	0.980219	0.970019	1.00522	0.973089	0.9832	0.981212	0.969219	0.989735	0.987402	0.982422	1.00023	0.982123	0.974834	0.996645	0.971675	1.00355	1.00618	0.991836	0.997268	0.992288	0.967051	0.991579	0.986855	0.992854	0.979278	0.981705	0.992727	0.997858	0.981295	0.987824	0.980407	0.956148	0.98878	1.01127	0.985784	0.985731	0.999914	0.974624	0.995125	0.949702	1.00382	0.948973
200	0.976853	0.974873	0.980868	0.966412	0.97612	0.97678	0.989299	0.966174	0.962137	1.00446	0.968632	0.980393	0.993664	0.970927	0.9752	0.966275	0.974891	0.985826	0.986689	0.973601	0.998861	0.96436	1.00487	0.984944	0.983397	0.976	0.991701	0.978847	0.987486	0.971542	0.986857	0.988829	0.972795	0.99421	1.00941	0.976503	0.98786	0.966716	0.960838	0.976943	0.994593	0.98631	0.982376	0.983537	0.988425	0.989308	0.953146	0.978814	0.97583
220	0.964012	0.96927	0.990447	0.98616	0.97022	0.985952	0.977113	0.969723	0.971561	1.02905	0.975633	0.958922	0.994582	0.974695	0.956449	0.980653	0.985832	0.985826	0.977394	0.974054	0.972423	0.957828	0.993492	0.990511	0.969719	0.972398	0.992896	0.965576	0.980613	0.979214	0.975342	0.972126	0.963343	0.990318	1.00573	0.999095	0.990926	0.994022	0.957577	0.992613	0.977868	0.976365	0.963521	1.00875	1.005	0.986095	0.94317	0.962842	0.952092
240	0.96119	1.00772	0.969858	0.966358	0.983275	0.977266	0.996771	0.970156	0.948815	1.01186	0.961862	0.97049	0.996474	0.96369	0.949715	0.964692	0.992449	0.986755	0.979175	0.971965	0.980241	0.939526	0.987854	0.959816	0.960641	0.967015	0.994917	0.952381	0.991795	0.957354	0.960218	0.968626	0.969475	0.983308	1.01126	0.979706	0.983385	0.978389	0.966765	0.994807	0.967771	1	0.963351	0.966816	0.998219	1.00205	0.963636	0.987773	0.921944
260	0.963219	0.964621	0.97673	0.953338	0.951358	0.963581	1.00497	0.972277	0.954444	0.99671	0.951413	0.975863	0.981542	0.98114	0.971313	0.962273	0.970344	0.992687	0.978884	0.97345	0.96242	0.94669	0.96694	0.966548	0.989368	0.962563	0.988182	0.95144	0.984451	0.952859	0.970212	0.968691	0.980113	0.966415	1.00949	0.989095	0.982939	0.984273	0.969046	0.983804	0.98239	0.993301	0.944921	0.986295	0.955431	0.930475	0.944747	0.953589	0.9582
280	0.966453	0.973608	0.970743	0.96458	0.956631	0.964188	0.982039	0.974722	0.948106	0.992361	0.969178	0.97476	0.978145	0.965591	0.975145	0.945411	0.96598	0.983607	0.968358	0.965648	0.984149	0.954547	0.978043	0.957881	0.971151	0.953194	0.980514	0.975771	0.978556	0.977016	0.975589	0.98615	0.968052	0.977595	1.00081	0.962761	0.97219	0.972958	0.939349	0.993911	0.993301	0.994969	0.957449	0.971384	0.936041	0.956734	0.93638	0.976941	0.948107
300	0.950758	0.967849	0.969259	0.976806	0.95159	0.948368	0.973388	0.976108	0.962304	1.00257	0.961	0.967422	0.987695	0.95411	0.955984	0.95548	0.964823	0.985509	0.977362	0.963912	0.956511	0.934228	0.984103	0.952897	0.948912	0.946739	0.968913	0.970991	0.998668	0.947049	0.969558	0.974589	0.95926	0.987601	1.00584	0.981539	0.974008	0.973731	0.956233	0.996693	0.975164	0.985111	0.943222	0.978969	0.967501	0.954573	0.931102	0.993281	0.94997
320	0.96788	0.974073	0.972565	0.932934	0.945248	0.968749	0.965681	0.979549	0.956821	0.968774	0.956164	0.968485	0.975537	0.974766	0.955601	0.966099	0.959038	0.981253	0.993328	0.951731	0.964944	0.947082	0.982613	0.978768	0.950679	0.941032	0.967132	0.973127	0.98729	0.958156	0.979534	0.964477	0.974607	0.965705	0.992878	0.989486	0.986041	0.971695	0.966914	0.984701	0.973298	0.967531	0.95851	0.951991	0.966561	0.958229	0.909445	0.987516	0.960842
340	0.966675	0.973066	0.958457	0.946063	0.94418	0.970957	0.971715	0.968252	0.95042	0.971989	0.968842	0.967623	0.966978	0.970381	0.970984	0.951303	0.951629	0.977403	0.977038	0.956161	0.973962	0.950303	0.977546	0.967794	0.965881	0.941741	0.971455	0.968398	0.974033	0.949746	0.965029	0.968086	0.948791	0.967774	0.988349	0.979094	0.96595	0.980369	0.959517	0.995117	0.978777	0.966039	0.929548	0.971643	0.96849	0.975791	0.917039	0.949367	0.924067
360	0.964519	0.982827	0.941902	0.942863	0.948988	0.972098	0.944773	0.957409	0.94108	0.98013	0.949836	0.947415	0.96404	0.953652	0.961376	0.962273	0.966934	0.981298	0.96146	0.958677	0.96756	0.91701	0.964804	0.970604	0.974837	0.947852	0.945147	0.953372	0.991618	0.955251	0.960359	0.95471	0.952671	0.958016	0.987203	0.966086	0.970211	0.945766	0.94421	0.972245	0.987774	1.00951	0.964031	0.977547	0.945884	0.998615	0.908222	0.967175	0.929741
380	0.957321	0.96568	0.960852	0.931184	0.92922	0.957855	0.987672	0.962581	0.949607	0.987733	0.968337	0.96225	0.97651	0.972477	0.940874	0.974695	0.964823	0.972535	0.960909	0.96517	0.980979	0.936847	0.984302	0.958305	0.965789	0.960115	0.956661	0.950957	0.983413	0.95164	0.969841	0.945614	0.950079	0.974661	0.982317	0.975696	0.969302	0.961983	0.955104	0.98263	0.978921	0.960627	0.94989	0.997802	0.958647	0.959005	0.917683	0.956527	0.931777
400	0.957385	0.963924	0.966162	0.949017	0.938349	0.953464	0.968957	0.942714	0.9244	1.0029	0.95095	0.956216	0.98988	0.944108	0.958064	0.974409	0.95851	0.996309	0.973508	0.935927	0.965129	0.940219	0.981644	0.952977	0.953269	0.948742	0.971846	0.969135	0.979163	0.965668	0.944546	0.94987	0.95882	0.957321	0.97559	0.961563	0.984027	0.968734	0.965997	0.975799	0.980404	0.980401	0.941991	0.986209	0.953799	0.915905	0.908608	0.957224	0.917872
420	0.972763	0.958863	0.966604	0.944504	0.947269	0.957879	0.97452	0.973965	0.9082	0.994145	0.928686	0.961508	0.96617	0.946661	0.927105	0.967836	0.959829	0.96563	0.979014	0.954777	0.940383	0.930676	0.989841	0.943964	0.942363	0.927717	0.975669	0.946508	0.981004	0.947354	0.950312	0.938137	0.949215	0.964609	0.948079	0.975329	0.967234	0.947746	0.9586	0.996384	0.97849	0.976072	0.926448	0.966514	0.914474	0.959448	0.890716	0.976941	0.94841
440	0.955451	0.95189	0.966136	0.927354	0.927757	0.957224	0.953636	0.942195	0.92882	0.979517	0.936801	0.955614	0.958034	0.934775	0.933839	0.945784	0.948747	0.967079	0.96227	0.928679	0.958512	0.91382	0.980278	0.935005	0.965485	0.933464	0.968609	0.962779	0.981043	0.951319	0.940318	0.955143	0.935934	0.95536	0.960443	0.950902	0.983385	0.940881	0.94777	0.977221	0.958129	0.97809	0.959742	0.947509	0.961367	0.968423	0.886887	0.951827	0.939054
460	0.940516	0.949669	0.947915	0.925658	0.939952	0.945457	0.957219	0.952951	0.918104	0.970317	0.940081	0.942042	0.977263	0.945217	0.952535	0.946004	0.946311	0.968867	0.952068	0.926968	0.945092	0.91999	0.972702	0.940704	0.96055	0.933788	0.956183	0.948059	0.983413	0.937274	0.946403	0.931569	0.948588	0.958865	0.963319	0.960194	0.965362	0.946708	0.962501	0.994498	0.952171	0.976511	0.94955	0.951991	0.948655	0.963437	0.907224	0.958473	0.930997
480	0.913533	0.943007	0.928055	0.925987	0.932588	0.955186	0.954862	0.942152	0.906199	0.974257	0.942604	0.947435	0.956032	0.927062	0.934715	0.943212	0.9551	0.955396	0.98073	0.963559	0.955188	0.894374	0.965946	0.93421	0.96585	0.924196	0.94493	0.93166	0.98075	0.964641	0.940884	0.941768	0.940423	0.946543	0.96687	0.940437	0.976896	0.956062	0.934169	0.972059	0.959445	0.995407	0.928359	0.976125	0.953008	0.981774	0.915945	0.937544	0.948627
500	0.914072	0.956771	0.971654	0.941304	0.929754	0.925464	0.951915	0.93791	0.925505	0.963179	0.931103	0.94122	0.951771	0.948651	0.952124	0.939299	0.963098	0.975502	0.958221	0.944131	0.962482	0.925619	0.97464	0.938902	0.940565	0.917397	0.934763	0.933821	0.981004	0.943149	0.947376	0.930856	0.932512	0.940644	0.97418	0.961049	0.961475	0.950084	0.943421	0.983186	0.959612	0.954835	0.950866	0.951172	0.958152	0.893413	0.898214	0.944593	0.908646
520	0.943275	0.922245	0.94211	0.93359	0.936212	0.935485	0.959364	0.931937	0.915831	0.996097	0.921537	0.934945	0.947859	0.941854	0.944405	0.949676	0.957089	0.973917	0.952716	0.942999	0.947062	0.908642	0.961252	0.943991	0.943307	0.930692	0.950686	0.923703	0.982649	0.947049	0.933932	0.922839	0.938407	0.955591	0.972414	0.951831	0.954202	0.94801	0.922657	0.964672	0.962866	0.994442	0.907933	0.947768	0.968639	0.952302	0.903749	0.919993	0.917786
540	0.918511	0.946132	0.931412	0.91893	0.937327	0.929419	0.946211	0.930963	0.904531	0.978885	0.927739	0.924601	0.950284	0.939618	0.940217	0.962933	0.934233	0.963615	0.945105	0.95757	0.956757	0.900695	0.958346	0.932937	0.940535	0.922092	0.963286	0.916126	0.978204	0.947515	0.938001	0.925929	0.917216	0.948766	0.965329	0.960878	0.965683	0.946463	0.940053	0.978519	0.958631	0.974229	0.935239	0.959662	0.935497	0.944823	0.896444	0.95201	0.927359
560	0.917655	0.93198	0.933182	0.935505	0.930451	0.936334	0.939116	0.932586	0.914351	0.968551	0.928896	0.928029	0.953039	0.925917	0.928446	0.932505	0.939612	0.960445	0.960003	0.944685	0.941091	0.903103	0.961624	0.921248	0.938829	0.921667	0.937239	0.938932	0.959541	0.950436	0.934056	0.925194	0.929971	0.9475	0.968674	0.959436	0.959104	0.922797	0.95197	0.963003	0.960833	0.96639	0.918804	0.948199	0.941977	0.948202	0.881223	0.938682	0.925843
580	0.933065	0.939572	0.945624	0.916359	0.923088	0.913721	0.95142	0.933127	0.903551	0.96067	0.921474	0.918787	0.928392	0.925336	0.927433	0.943652	0.932569	0.962347	0.938012	0.942948	0.941461	0.916529	0.953403	0.928113	0.923628	0.929518	0.946515	0.922228	0.966513	0.940115	0.938708	0.925886	0.941473	0.944242	0.953152	0.934642	0.944557	0.9376	0.939371	0.968721	0.946812	0.962558	0.941481	0.932684	0.929956	0.924104	0.888367	0.938058	0.8895
600	0.918987	0.931515	0.940809	0.915238	0.9367	0.927939	0.947484	0.919558	0.899589	0.955781	0.918615	0.925282	0.949127	0.92185	0.919878	0.94873	0.927129	0.943735	0.947825	0.925332	0.950017	0.906264	0.944784	0.926867	0.939316	0.925006	0.913734	0.925228	0.983139	0.922925	0.91642	0.904948	0.914709	0.942266	0.958997	0.958849	0.948996	0.932263	0.93726	0.976479	0.94741	0.956503	0.919993	0.947768	0.906856	0.935571	0.894481	0.940591	0.929048
620	0.92815	0.920824	0.927794	0.914061	0.930219	0.915783	0.94548	0.902612	0.909743	0.958923	0.922694	0.912552	0.928208	0.912887	0.914185	0.941541	0.932427	0.963501	0.938336	0.94013	0.937798	0.889889	0.935991	0.925357	0.934046	0.935629	0.924444	0.910787	0.969274	0.924659	0.929298	0.907714	0.925093	0.948952	0.95956	0.937356	0.952401	0.928228	0.931803	0.960994	0.955234	0.967765	0.910736	0.939579	0.912742	0.948369	0.872599	0.937984	0.929308
640	0.91014	0.919507	0.935655	0.922951	0.909313	0.90239	0.93822	0.921181	0.898046	0.943403	0.918888	0.921032	0.931991	0.905896	0.924313	0.944993	0.932163	0.953448	0.970463	0.919871	0.946293	0.898317	0.937978	0.917325	0.936453	0.915576	0.943995	0.905245	0.947399	0.936022	0.931615	0.912208	0.913015	0.939918	0.958038	0.954081	0.952508	0.930076	0.928712	0.980992	0.954061	0.963435	0.894343	0.926952	0.924763	0.932137	0.919839	0.938645	0.89812
660	0.907762	0.915401	0.93779	0.918821	0.925457	0.906733	0.960236	0.913282	0.894043	0.938365	0.922736	0.902528	0.928006	0.899961	0.922452	0.930614	0.937725	0.957886	0.938142	0.947	0.947801	0.907799	0.936041	0.905529	0.917291	0.908453	0.953858	0.89266	0.954743	0.932283	0.946615	0.909767	0.920214	0.933835	0.945654	0.932197	0.944397	0.931094	0.924405	0.971101	0.934729	0.956766	0.901733	0.930745	0.93985	0.915794	0.891842	0.912612	0.916096
680	0.905321	0.911011	0.934952	0.911846	0.927524	0.918355	0.931526	0.933214	0.878615	0.95277	0.921537	0.929693	0.928135	0.91345	0.925216	0.935209	0.938882	0.938165	0.935421	0.927798	0.927919	0.880196	0.925534	0.893442	0.921587	0.927798	0.913821	0.914703	0.952608	0.915783	0.932694	0.90914	0.912693	0.933927	0.956572	0.934642	0.940243	0.933923	0.928029	0.965383	0.940639	0.947405	0.906192	0.936994	0.932331	0.919949	0.908673	0.937911	0.930477
700	0.893779	0.913439	0.927326	0.905774	0.916723	0.909232	0.976688	0.928885	0.891208	0.926767	0.908376	0.913895	0.92279	0.913961	0.918948	0.918567	0.926134	0.950256	0.939761	0.932555	0.936044	0.901628	0.931222	0.899168	0.915037	0.915373	0.924987	0.927059	0.950807	0.941271	0.925742	0.917113	0.91498	0.946651	0.957211	0.931684	0.949121	0.943653	0.929628	0.950887	0.9454	0.960715	0.889163	0.9304	0.940047	0.931029	0.891714	0.930641	0.88989
720	0.904433	0.896085	0.927065	0.930062	0.914864	0.918088	0.932328	0.915554	0.876384	0.932919	0.914999	0.91616	0.927308	0.910932	0.898664	0.912015	0.940485	0.937486	0.948829	0.929057	0.928749	0.88414	0.920939	0.903515	0.901024	0.918307	0.931548	0.931101	0.947008	0.919346	0.932853	0.918388	0.916996	0.937139	0.937273	0.924104	0.942953	0.942277	0.935171	0.951443	0.941739	0.954133	0.893452	0.915403	0.908192	0.946263	0.900241	0.942464	0.891666
740	0.910806	0.91176	0.921573	0.899374	0.923994	0.913721	0.957478	0.906183	0.881138	0.929871	0.924439	0.90744	0.918731	0.910351	0.892341	0.916192	0.938658	0.932188	0.940668	0.930567	0.926934	0.894675	0.924069	0.896252	0.906263	0.904891	0.932786	0.897313	0.954018	0.930806	0.919781	0.914412	0.901123	0.937741	0.955764	0.941195	0.95684	0.940146	0.943549	0.964425	0.949324	0.934535	0.875955	0.920445	0.900079	0.951859	0.884377	0.922893	0.93169
760	0.893113	0.907835	0.955958	0.914007	0.923994	0.886061	0.943076	0.901768	0.897379	0.925931	0.918657	0.91187	0.929788	0.908414	0.898938	0.907706	0.924165	0.936376	0.918062	0.912976	0.919055	0.876434	0.921833	0.91311	0.915798	0.925451	0.923162	0.915821	0.982473	0.935669	0.910318	0.919987	0.905002	0.931935	0.944734	0.92315	0.938015	0.930717	0.916304	0.967547	0.937385	0.953841	0.904408	0.943243	0.890631	0.928314	0.889783	0.94184	0.914147
780	0.870505	0.914497	0.923604	0.90148	0.91354	0.919714	0.953872	0.904841	0.890687	0.926879	0.900219	0.884645	0.921853	0.893129	0.877505	0.896713	0.922724	0.943871	0.925381	0.927698	0.917239	0.883778	0.920864	0.907252	0.918083	0.922658	0.921164	0.915135	0.949926	0.926071	0.923443	0.899697	0.912066	0.929974	0.929437	0.935791	0.94568	0.940108	0.914812	0.951938	0.935566	0.944334	0.907805	0.91885	0.955085	0.943715	0.879839	0.92998	0.882353
800	0.888072	0.901715	0.940314	0.921693	0.907756	0.909693	0.951703	0.899214	0.887351	0.93844	0.905517	0.887633	0.923102	0.890417	0.922014	0.896186	0.914463	0.929606	0.945105	0.919041	0.917116	0.865115	0.93301	0.896835	0.908639	0.906894	0.921772	0.921618	0.957191	0.930677	0.920206	0.914412	0.912185	0.917621	0.951837	0.94743	0.941562	0.915103	0.902255	0.957965	0.923197	0.933072	0.893069	0.923461	0.910516	0.963215	0.897345	0.944593	0.923547
820	0.906304	0.911476	0.91124	0.914417	0.905619	0.906296	0.955993	0.904885	0.882138	0.920968	0.919603	0.892484	0.929769	0.897073	0.906	0.914345	0.913387	0.93049	0.915439	0.923495	0.905266	0.89013	0.929583	0.914568	0.898586	0.889633	0.931591	0.91333	0.952158	0.917372	0.911963	0.902701	0.892535	0.915985	0.949845	0.921292	0.930652	0.929303	0.924618	0.941089	0.920278	0.942169	0.876762	0.92079	0.928225	0.952634	0.894063	0.958142	0.918132
840	0.889181	0.915453	0.938701	0.911654	0.901275	0.907048	0.93485	0.907157	0.88954	0.949815	0.907136	0.892624	0.932891	0.899803	0.889494	0.904276	0.911073	0.932301	0.932183	0.91519	0.915761	0.891003	0.932588	0.88883	0.891854	0.906813	0.910888	0.904965	0.948046	0.922556	0.924115	0.902053	0.898328	0.90777	0.938476	0.916695	0.937516	0.919667	0.920419	0.946282	0.929752	0.941438	0.879438	0.935959	0.918629	0.965265	0.86996	0.970699	0.908559
860	0.890133	0.914343	0.934406	0.939635	0.889893	0.907655	0.956064	0.893566	0.89665	0.917864	0.904339	0.900022	0.910356	0.893358	0.885361	0.893349	0.911276	0.926233	0.909739	0.901223	0.918347	0.888835	0.917561	0.897021	0.927862	0.896999	0.907977	0.885796	0.946322	0.9136	0.911238	0.895592	0.891213	0.919212	0.939697	0.932197	0.92698	0.929812	0.881257	0.942047	0.904199	0.939244	0.883982	0.912946	0.927928	0.922996	0.920129	0.925904	0.900329
880	0.903894	0.899339	0.916732	0.908208	0.89045	0.909984	0.937584	0.887593	0.880992	0.919091	0.899651	0.888495	0.917868	0.909999	0.900279	0.893613	0.907581	0.933229	0.9065	0.902381	0.909052	0.881762	0.925112	0.902746	0.908	0.902888	0.926008	0.898304	0.940917	0.921095	0.908938	0.914607	0.896753	0.912619	0.947496	0.93342	0.924912	0.918422	0.900124	0.939482	0.922598	0.934973	0.877739	0.93152	0.912149	0.949144	0.853323	0.93266	0.902452
900	0.898377	0.891153	0.936696	0.920325	0.892982	0.904185	0.932728	0.889432	0.885766	0.912864	0.914894	0.87801	0.914232	0.898905	0.877121	0.897175	0.906871	0.910633	0.922305	0.894831	0.92364	0.868216	0.931371	0.88109	0.91129	0.912399	0.903198	0.924313	0.933671	0.907436	0.926114	0.910609	0.892501	0.926917	0.926712	0.926231	0.90441	0.919667	0.905773	0.944489	0.927025	0.922717	0.885808	0.914454	0.909082	0.939726	0.887401	0.935891	0.879971
920	0.884108	0.909849	0.90619	0.91242	0.887407	0.908407	0.928674	0.883805	0.859016	0.91608	0.923261	0.880315	0.912083	0.871962	0.889877	0.890052	0.922724	0.936965	0.917414	0.917506	0.924564	0.891213	0.927099	0.899353	0.912417	0.901633	0.903567	0.898609	0.938685	0.919249	0.91704	0.908967	0.886962	0.919814	0.927182	0.91628	0.908546	0.922778	0.909568	0.923441	0.913124	0.909963	0.910099	0.888338	0.897359	0.939837	0.88354	0.937984	0.903058
940	0.895459	0.910004	0.917148	0.912667	0.895259	0.901274	0.9336	0.89296	0.873236	0.918756	0.910563	0.876787	0.916968	0.874815	0.893244	0.892536	0.907196	0.914346	0.92509	0.915769	0.903758	0.880347	0.936289	0.88822	0.899226	0.910618	0.921381	0.891465	0.924272	0.908576	0.916314	0.910134	0.884387	0.912078	0.940393	0.936452	0.926391	0.923514	0.894922	0.924955	0.919201	0.930498	0.887634	0.926047	0.916403	0.942441	0.859115	0.943859	0.904618
960	0.881984	0.902928	0.912307	0.917097	0.881484	0.887541	0.940601	0.879001	0.874695	0.908905	0.908607	0.879353	0.913626	0.874304	0.889604	0.888359	0.908535	0.917425	0.914791	0.894881	0.927734	0.8783	0.924019	0.903064	0.891915	0.904668	0.906152	0.913711	0.92106	0.894499	0.896662	0.914412	0.892162	0.90516	0.923274	0.920094	0.904714	0.914726	0.886352	0.927304	0.910563	0.936173	0.883175	0.894716	0.918827	0.941998	0.864006	0.9208	0.907693
980	0.88525	0.901611	0.92933	0.918219	0.89203	0.891738	0.93426	0.883459	0.862227	0.917418	0.904087	0.889778	0.914544	0.892143	0.873481	0.888359	0.899198	0.91267	0.921268	0.896316	0.908405	0.881491	0.922827	0.876292	0.910224	0.903211	0.911084	0.901991	0.927424	0.899427	0.922629	0.898725	0.88027	0.909098	0.932481	0.9265	0.908422	0.921288	0.906434	0.929962	0.915086	0.917101	0.900629	0.892217	0.911308	0.954241	0.863298	0.942427	0.884302
1000	0.881445	0.912173	0.91327	0.897076	0.903157	0.88856	0.934638	0.878287	0.872277	0.907214	0.904297	0.876286	0.913405	0.871716	0.880817	0.894339	0.89181	0.912716	0.902937	0.877114	0.906343	0.874116	0.895057	0.877485	0.892859	0.895319	0.908585	0.894516	0.933476	0.911593	0.902853	0.895376	0.882286	0.906319	0.921601	0.921145	0.923985	0.908937	0.887908	0.909408	0.906472	0.899988	0.880499	0.894285	0.917095	0.930641	0.866484	0.92752	0.879364
1020	0.868508	0.89278	0.910745	0.913323	0.889707	0.886667	0.929263	0.879304	0.872777	0.907084	0.901627	0.876386	0.904314	0.857382	0.878791	0.873783	0.894327	0.909297	0.915763	0.890905	0.919824	0.891966	0.906408	0.898532	0.903583	0.893195	0.898418	0.898889	0.926915	0.90681	0.885607	0.892848	0.88669	0.903508	0.939923	0.925889	0.913057	0.897867	0.901104	0.92647	0.906281	0.912801	0.882156	0.908636	0.90275	0.941	0.861883	0.933395	0.870961
1040	0.880969	0.885136	0.920142	0.905719	0.865665	0.904428	0.925516	0.864544	0.871755	0.899296	0.891935	0.881598	0.890246	0.878302	0.887578	0.868902	0.889171	0.916316	0.919746	0.889571	0.921763	0.870112	0.92695	0.864391	0.906873	0.89712	0.88949	0.898787	0.922117	0.902075	0.919675	0.900821	0.867074	0.889796	0.918143	0.928089	0.900506	0.916065	0.89861	0.928881	0.914487	0.885275	0.862451	0.911782	0.903492	0.934519	0.870378	0.916982	0.876245
1060	0.871742	0.890197	0.897132	0.903777	0.880299	0.895984	0.936853	0.861731	0.866939	0.906656	0.892292	0.866963	0.890981	0.86962	0.877012	0.880884	0.881254	0.893968	0.896946	0.894051	0.937552	0.852503	0.910805	0.888565	0.905319	0.872999	0.903828	0.913889	0.920453	0.901754	0.901792	0.910048	0.880033	0.894105	0.932932	0.919042	0.904232	0.90377	0.888697	0.920844	0.906807	0.892792	0.862876	0.905103	0.88148	0.933577	0.870056	0.948485	0.883219
1080	0.882428	0.891308	0.894711	0.893767	0.890683	0.890404	0.925021	0.884108	0.867523	0.893738	0.912602	0.867505	0.900476	0.861626	0.876738	0.870287	0.876809	0.921886	0.922369	0.876283	0.921332	0.848198	0.906359	0.881938	0.901206	0.868122	0.900374	0.915898	0.918338	0.910614	0.896308	0.891508	0.867261	0.899185	0.920304	0.929825	0.897048	0.905165	0.901509	0.918063	0.889078	0.909437	0.881094	0.922815	0.936733	0.930807	0.858665	0.916615	0.895738
1100	0.851322	0.914859	0.892733	0.890402	0.883853	0.899867	0.911326	0.867617	0.849238	0.916303	0.919393	0.862874	0.905269	0.868264	0.871154	0.874024	0.875957	0.919848	0.912265	0.890754	0.921886	0.857078	0.913239	0.870779	0.902242	0.871097	0.888795	0.890474	0.915694	0.887196	0.878832	0.889542	0.892586	0.905608	0.928516	0.922832	0.911345	0.900375	0.886224	0.92307	0.897213	0.898584	0.893706	0.897862	0.917293	0.904271	0.831601	0.953295	0.902755
1120	0.868191	0.890068	0.902728	0.885643	0.871542	0.88594	0.899705	0.867401	0.838584	0.894909	0.899567	0.846194	0.884736	0.849282	0.880926	0.877476	0.879793	0.902821	0.942773	0.897448	0.938937	0.861985	0.908669	0.895642	0.909797	0.877755	0.873219	0.892635	0.918612	0.893633	0.875506	0.886214	0.867938	0.891233	0.927069	0.921341	0.90302	0.887778	0.902661	0.917135	0.912382	0.89288	0.856803	0.924323	0.922042	0.927594	0.846597	0.906444	0.876808
1140	0.861881	0.90706	0.895179	0.867181	0.884086	0.876987	0.912575	0.86792	0.85126	0.903961	0.905117	0.852549	0.88964	0.868916	0.864858	0.865296	0.892175	0.894149	0.922143	0.900896	0.922625	0.855694	0.913686	0.857764	0.912843	0.869822	0.872198	0.883863	0.91681	0.906682	0.888455	0.895246	0.885471	0.89256	0.916978	0.924251	0.900809	0.897339	0.897032	0.920412	0.904151	0.880594	0.890139	0.901483	0.882074	0.935571	0.83971	0.914852	0.886858
1160	0.872186	0.876149	0.90278	0.860671	0.869312	0.865874	0.896712	0.866557	0.843025	0.90108	0.879363	0.851346	0.866352	0.876805	0.870196	0.883632	0.881254	0.882104	0.917544	0.887206	0.91213	0.877006	0.909886	0.88602	0.895418	0.863185	0.868287	0.884016	0.915087	0.889748	0.868413	0.879322	0.871648	0.876919	0.916997	0.924446	0.904161	0.884459	0.9075	0.925172	0.899079	0.892939	0.861474	0.896182	0.886723	0.957952	0.830829	0.88948	0.880317
1180	0.895016	0.876046	0.87787	0.876754	0.879091	0.872231	0.900035	0.852382	0.844005	0.892864	0.883841	0.850203	0.890191	0.85548	0.884019	0.872991	0.862824	0.884345	0.915309	0.883733	0.903635	0.859276	0.900099	0.86068	0.885579	0.881721	0.863638	0.885262	0.920179	0.897726	0.874215	0.891508	0.865753	0.87468	0.914798	0.909996	0.899668	0.904637	0.889358	0.920288	0.892954	0.906043	0.862961	0.861231	0.871092	0.915185	0.82642	0.892638	0.849996
1200	0.879859	0.858796	0.889062	0.861546	0.872843	0.863011	0.896759	0.868461	0.839439	0.897307	0.884471	0.856077	0.882679	0.862506	0.873207	0.869517	0.880057	0.918082	0.893319	0.897901	0.878151	0.863851	0.904049	0.866114	0.864741	0.862274	0.867201	0.860982	0.911268	0.87686	0.866998	0.867221	0.863466	0.882493	0.918801	0.919483	0.903466	0.901431	0.880852	0.919515	0.900634	0.899345	0.853066	0.859809	0.864662	0.920281	0.85078	0.87013	0.841202
[truncated: 80 more columns]

## Sheet: Figure 3f
Figure 3f	R11 + RIAM
	RIAM fluorescence (a.u.)
Time (s)	Disk 1	Disk 2	Disk 3	Disk 4	Disk 5	Disk 6	Disk 7	Disk 8	Disk 9	Disk 10	Disk 11	Disk 12	Disk 13	Disk 14	Disk 15	Disk 16	Disk 17	Disk 18	Disk 19	Disk 20	Disk 21	Disk 22	Disk 23	Disk 24	Disk 25	Disk 26	Disk 27	Disk 28	Disk 29	Disk 30	Disk 31	Disk 32	Disk 33	Disk 34	Disk 35	Disk 36	Disk 37	Disk 38	Disk 39	Disk 40	Disk 41	Disk 42	Disk 43	Disk 44	Disk 45	Disk 46	Disk 47	Disk 48	Disk 49
0	1	1	1	1	1	1	1	1	1	1	1	1	1	1	1	1	1	1	1	1	1	1	1	1	1	1	1	1	1	1	1	1	1	1	1	1	1	1	1	1	1	1	1	1	1	1	1	1	1
60	1.00061	0.994552	1.01657	1.01579	0.99089	0.989689	1.00216	1.00905	0.954532	0.996194	1.00237	0.982738	0.983	1.01947	0.983198	1.01703	0.992222	1.01652	1.00483	1.02104	1.03181	0.965606	0.974922	0.987715	0.973082	0.990582	1.00278	0.972579	0.976932	0.996199	1.00638	0.996604	1.00494	0.966387	0.976523	0.989512	1.00268	1.00819	1.01685	0.981553	1.03642	0.988715	1.01561	1.01845	0.980706	0.983151	1.02078	0.989588	1.00777
120	0.99061	1.02921	0.965922	0.97993	1.01862	1.01865	0.992439	1.03217	0.979881	1.00712	0.999085	0.952331	1.00178	1.00015	1.0058	0.971637	0.977505	1.02191	0.985516	1.04957	1.01515	0.952571	0.946244	0.981652	0.973772	0.964765	1.00361	0.956087	1.01532	1.00735	1.02495	0.995844	1.02273	0.998944	0.973927	1.00559	0.982446	0.994283	1.00502	0.982165	1.02179	0.991168	0.996067	1.03517	1.02065	0.992107	0.991115	0.978832	0.981999
180	0.96931	1.02237	0.950685	0.989414	0.97189	1.02671	0.999246	0.982074	0.962395	0.974454	0.988958	0.964644	0.941033	0.964782	0.950347	0.9887	0.968586	0.990056	0.970071	0.995808	0.984982	0.933944	0.92029	0.964991	0.97341	0.954878	0.973979	0.938767	0.986541	0.987725	0.994846	0.996798	1.01563	0.949136	0.961394	0.98812	0.991362	1.00181	1.00554	0.965682	1.00295	0.988635	0.97313	0.975639	0.975266	0.980877	0.98837	0.961002	0.958494
240	0.992045	1.00248	0.957707	0.936525	0.954341	1.00408	0.963157	0.960237	0.936996	0.998398	0.98075	0.945816	0.963193	0.958612	0.970243	0.959344	0.962182	0.926142	0.977711	1.01755	0.991332	0.897707	0.904637	0.966544	0.972426	0.950244	0.973514	0.918553	0.979349	0.969552	1.00897	0.979057	1.01602	0.919547	0.944698	0.995128	0.991261	0.977424	0.967348	0.963086	0.981175	0.977993	0.975863	0.984841	0.988066	1.00092	0.973358	0.988619	0.926907
300	0.985046	1.01346	0.974551	0.972784	0.969629	0.99817	0.989782	1.00019	0.9824	1.00264	0.999961	0.968608	0.965925	0.990455	0.983359	0.996991	0.983018	0.904213	0.961586	1.02691	0.975291	0.932578	0.905916	0.965815	0.966767	0.947842	0.963241	0.940787	0.937963	0.94361	0.98071	0.987725	1.00892	0.938184	0.927353	0.968463	0.960941	0.972568	0.987076	0.976847	1.00185	0.972673	0.978801	0.987439	1.02012	1.00766	0.970816	0.96416	0.956352
360	1.00635	0.989171	0.896413	1.00201	0.965506	0.973324	0.980417	0.968777	0.976878	0.960919	1.00488	0.970183	0.968733	0.982681	0.972799	1.02206	0.983731	0.957847	0.982774	1.03123	1.00091	0.922338	0.90771	0.982969	0.979484	0.985535	0.927977	0.926398	0.958715	0.994434	0.974379	1.02816	1.01576	0.931653	0.939215	0.938942	0.949948	0.972476	1.02046	0.985817	0.984655	0.995229	0.990948	1.00337	0.974193	1.00048	0.934061	0.961821	0.939779
420	1.01043	1.00257	0.925947	0.933857	0.926066	0.959634	0.990981	0.966303	0.953643	0.961809	0.951979	0.951266	0.89861	0.926418	0.943527	1.01748	0.98275	0.909449	0.983031	0.996576	0.991828	0.940057	0.927352	0.993388	0.946759	0.972552	0.965605	0.943942	0.933553	0.994039	0.948502	1.007	1.03238	0.968136	0.971152	0.933205	0.954052	0.971908	0.979358	0.98111	0.953655	0.963506	0.997899	0.978585	0.959322	0.977913	0.948927	0.973678	0.972176
480	0.982307	0.991319	0.964155	0.936151	0.931875	0.961992	0.986545	0.982133	0.960538	0.971419	0.982245	0.931462	0.929376	0.93436	0.996072	0.995998	0.940722	0.950809	0.970399	1.01104	0.984903	0.926977	0.902997	0.983329	0.933844	0.95651	0.931867	0.948514	0.953601	0.974993	0.941846	0.986027	1.02649	0.953655	0.9748	0.930589	0.966666	1.0037	0.975142	0.953968	0.968433	0.964564	0.950524	0.997604	0.967567	1.00522	0.96612	0.980456	0.928105
540	1.00713	0.993467	0.930743	0.937187	0.92471	0.939081	0.91648	0.980472	0.950188	0.992753	0.971693	0.931722	0.926871	0.974281	1.00022	1.01264	0.944379	0.953187	0.952774	0.959018	0.980073	0.928325	0.933858	0.980364	0.939797	0.970544	0.948095	0.945761	0.971742	0.977631	0.956817	0.997445	0.983104	0.945903	0.941677	0.951926	0.961473	1.00742	0.978414	0.960068	0.994613	0.957649	0.982813	0.994812	0.979972	0.970784	0.969082	0.972889	0.924996
600	1.01252	0.993777	0.92099	0.930218	0.959054	0.956748	0.949839	0.934821	0.919865	0.998408	0.939597	0.985378	0.95017	0.956367	0.970714	0.994046	0.920529	0.975116	0.973633	0.975701	1.00107	0.902714	0.896088	0.947571	0.939159	0.98137	0.954738	0.952412	0.975389	0.981411	0.978266	1.00131	0.970232	0.952566	0.981335	0.956294	0.960156	0.993513	0.982007	0.980941	0.979663	0.919693	0.992481	0.998632	0.936696	0.948884	0.933295	0.981335	0.905616
660	1.00787	0.946056	0.944696	0.89526	0.932067	0.9407	0.954781	0.964972	0.940242	0.938517	0.963124	0.987087	0.91315	0.953481	0.990045	0.977431	0.974366	0.943868	0.971313	0.979519	0.969309	0.931634	0.909058	0.971621	0.952247	0.956623	0.968564	0.968303	0.923664	0.943756	0.971394	0.972653	0.973672	0.927959	0.966318	0.94271	0.992249	1.00773	0.973269	0.984234	0.968184	0.926998	0.979322	1.01801	0.959962	0.948241	0.938308	0.988843	0.927948
720	0.95266	0.939944	0.929275	0.92616	0.924053	0.941299	0.936829	0.905116	0.920931	0.931527	0.975803	0.924858	0.945571	0.95038	0.955446	0.951309	0.88676	0.945717	0.958774	0.923763	0.965551	0.920999	0.896283	0.970788	0.941997	0.955084	0.956194	0.960623	0.95048	0.972439	0.951938	0.967397	0.975378	0.933237	0.944676	0.923101	0.953824	0.994466	0.991658	0.952279	0.968451	0.9766	0.962435	1.00066	0.979784	0.966842	0.948783	0.99863	0.895526
780	0.961876	0.938771	0.9097	0.881233	0.944588	0.9388	0.948702	0.933937	0.835064	0.953149	0.988558	0.966613	0.915989	0.945646	0.990435	0.976311	0.901691	0.971225	0.96018	0.991928	0.952133	0.906508	0.877794	0.980184	0.951556	0.941689	0.968114	0.929387	0.940812	0.972626	0.959281	0.971262	1.01637	0.918756	0.943131	0.938702	0.978419	0.974437	0.959873	0.961777	0.983117	0.945466	0.966353	0.974287	0.962127	0.952835	0.959619	0.984999	0.907817
840	0.994349	0.92544	0.913624	0.930791	0.911655	0.928383	0.952162	0.946304	0.877238	0.920119	0.9577	0.978362	0.923077	0.918461	0.963611	0.974166	0.909112	0.96205	0.986078	0.902619	0.937419	0.905815	0.864852	0.966573	0.92438	0.942589	0.953792	0.953665	0.924309	0.958004	0.94219	0.956998	0.99465	0.914336	0.916454	0.933973	0.975734	0.976196	0.950816	0.930646	0.957204	0.930147	0.97403	0.986929	0.9616	0.93976	0.969342	0.984955	0.942525
900	0.931099	0.939413	0.898983	0.936503	0.916943	0.945135	0.9457	0.897708	0.880807	0.93128	0.957842	0.933744	0.901266	0.912413	0.94124	0.971605	0.884102	0.968992	0.982656	0.978212	0.940394	0.902507	0.876348	0.950745	0.941842	0.938743	0.965529	0.925039	0.918389	0.936985	0.923381	0.979623	1.00173	0.893851	0.915536	0.909996	0.940703	0.979678	0.95485	0.919206	0.975659	0.956912	0.962483	0.974886	0.988781	0.946974	0.947873	0.954358	0.921705
960	0.946792	0.93618	0.906602	0.874837	0.908778	0.926905	0.892783	0.943501	0.860963	0.933455	0.931003	0.966568	0.876677	0.915498	0.961607	0.974198	0.896375	0.946606	0.939743	0.970929	0.953812	0.894695	0.853536	0.932577	0.927796	0.931876	0.950627	0.911157	0.895211	0.917793	0.923715	0.981919	1.015	0.925485	0.923034	0.878579	0.926949	0.970607	0.899592	0.915365	0.953295	0.942276	0.97422	0.963288	0.984395	0.949369	0.948638	0.96051	0.909572
1020	0.968614	0.953474	0.914772	0.904832	0.908011	0.927925	0.928489	0.855237	0.872201	0.949165	0.954427	0.985432	0.895255	0.889642	0.908564	0.97375	0.880784	0.967959	0.965828	0.943497	0.945224	0.900422	0.853759	0.95227	0.925251	0.95045	0.934459	0.927331	0.883652	0.906515	0.897838	0.983326	0.993105	0.94079	0.912403	0.894036	0.922009	0.981694	0.920858	0.950253	0.972953	0.939408	0.977189	1.00579	0.960696	0.946032	0.953045	0.924491	0.929859
1080	0.930708	0.931131	0.891181	0.852209	0.895148	0.889425	0.905472	0.929532	0.875059	0.904043	0.949389	0.975418	0.900446	0.894865	0.977803	0.989724	0.904902	0.898184	0.945297	0.826174	0.946471	0.913609	0.873151	0.958929	0.920808	0.935553	0.911809	0.908688	0.902521	0.937691	0.902541	0.949736	0.986384	0.934919	0.901303	0.877787	0.911877	0.991736	0.963846	0.94504	0.949634	0.930201	0.971771	1.00162	0.954842	0.961307	0.953666	0.916507	0.948416
1140	0.928404	0.931308	0.897193	0.931806	0.880805	0.913954	0.92954	0.911194	0.896582	0.92262	0.914923	0.953906	0.850981	0.859082	0.936061	0.985594	0.876646	0.960945	0.926993	0.957275	0.928911	0.89528	0.835938	0.926931	0.910239	0.914146	0.915745	0.913107	0.893786	0.929217	0.903257	0.966475	0.952198	0.951577	0.901773	0.897324	0.896375	0.958861	0.963679	0.904095	0.943062	0.923741	0.968043	0.95059	0.926908	0.942034	0.932312	0.944929	0.905132
1200	0.918405	0.926259	0.82975	0.917249	0.898148	0.912722	0.928798	0.897531	0.842023	0.885487	0.949029	0.96229	0.896895	0.881517	0.93115	0.962962	0.888383	0.957775	0.866056	0.900481	0.952341	0.870891	0.839037	0.911681	0.893269	0.962589	0.904053	0.890081	0.875976	0.896214	0.886765	0.981175	0.952271	0.980769	0.900139	0.918301	0.900732	0.967932	0.910491	0.918995	0.938138	0.903222	0.949766	0.973842	0.932856	0.944308	0.969183	0.938091	0.914967
[truncated: 65 more columns]

## Sheet: Figure 3g
Figure 3g	R7-R8 + RIAM
	RIAM fluorescence (a.u.)
Time (s)	Disk 1	Disk 2	Disk 3	Disk 4	Disk 5	Disk 6	Disk 7	Disk 8	Disk 9	Disk 10	Disk 11	Disk 12	Disk 13	Disk 14	Disk 15	Disk 16	Disk 17	Disk 18	Disk 19	Disk 20	Disk 21	Disk 22	Disk 23	Disk 24	Disk 25	Disk 26	Disk 27	Disk 28	Disk 29	Disk 30	Disk 31	Disk 32	Disk 33	Disk 34	Disk 35	Disk 36	Disk 37	Disk 38	Disk 39	Disk 40	Disk 41	Disk 42	Disk 43	Disk 44	Disk 45	Disk 46	Disk 47	Disk 48	Disk 49
0	1	1	1	1	1	1	1	1	1	1	1	1	1	1	1	1	1	1	1	1	1	1	1	1	1	1	1	1	1	1	1	1	1	1	1	1	1	1	1	1	1	1	1	1	1	1	1	1	1
60	0.981403	1.0099	1.01103	1.00197	0.978311	0.996304	1.01026	1.00302	0.994095	0.98809	0.992963	1.01499	0.998842	0.97538	1.03348	1.00484	0.989384	0.999467	1.00168	0.998536	1.00968	0.994146	0.983124	1.00132	0.995222	0.99235	0.99946	0.990504	1.00796	0.994639	1.01247	1.00467	0.996778	1.01463	1.01759	0.995212	0.995452	0.957503	1.00281	1.00191	0.970002	0.988796	1.01787	1.00569	1.00458	1.03015	0.994033	0.974612	1.00064
120	0.994177	1.02349	1.01139	1.02214	1.00068	0.995537	1.02162	1.00733	1.00978	0.993524	1.0093	1.02018	1.01346	0.992901	0.999353	1.01624	1.00937	1.01639	0.99767	0.988223	0.996053	0.996768	0.971928	1.00398	0.995481	1.00419	0.993893	0.983627	0.999714	1.00212	1.00558	0.986485	0.988913	1.0072	1.03452	0.996349	0.986907	0.948714	1.03141	1.03557	0.966582	1.02763	1.03941	1.027	1.01157	0.998742	1.01308	0.968697	1.00833
180	0.989463	0.975716	0.977499	0.982203	0.956257	0.979538	0.995737	0.985661	0.974453	0.97263	0.983439	0.996063	0.991122	0.947847	1.01329	0.985742	0.987636	0.990331	0.988101	0.972893	1.00684	0.982241	0.983802	0.984696	0.975755	0.996571	0.977696	0.973986	0.979817	0.984675	0.982878	0.98307	0.990722	0.989833	1.00495	0.988148	0.992663	0.942536	0.998391	1.00694	0.96659	0.991838	1.01027	0.988117	1.00403	0.992607	0.996157	0.970135	0.997126
240	1.00941	1.00439	0.996896	1.00128	0.973601	0.982427	1.00963	1.00206	0.981615	0.983075	0.983566	1.01705	1.00627	0.960261	1.00988	1.01792	1.00373	1.01563	0.980698	0.986394	0.985645	0.971503	0.972697	0.974255	0.963175	0.97035	0.977661	0.960236	0.970554	0.981466	0.983678	0.994958	0.98707	0.997277	1.01109	0.983049	0.979429	0.956891	0.988424	1.00119	0.968897	0.989393	1.00299	0.984586	1.01106	0.985086	1.00796	0.982807	1.00367
300	0.981806	0.976084	0.959069	0.980603	0.965571	0.976696	0.979131	0.962869	0.963396	0.987179	0.978671	0.98291	0.975186	0.962014	1.03625	0.99072	0.973216	0.990767	0.968719	0.974766	0.983135	0.968258	1.00368	0.984317	0.983001	0.985943	0.982476	0.962883	0.986105	0.994067	1.00058	0.985237	0.98418	1.0016	1.00619	0.971245	0.98551	0.946942	0.999975	1.00104	0.964628	0.97503	1.00044	0.984051	1.01048	0.998435	1.00198	0.967467	0.97461
360	0.992535	0.981664	0.975942	1.00059	0.979768	0.970879	0.988108	0.979424	0.974771	0.996461	0.996468	0.988649	0.984374	0.972486	0.995839	0.99299	0.984797	0.994333	0.99081	1.00198	0.981713	0.970159	0.973202	0.976273	0.970898	0.973901	0.971155	0.952583	0.975109	0.966346	0.9754	1.00607	0.99545	0.984208	1.00231	0.972261	0.985934	0.940453	0.989794	1.00052	0.955904	0.993426	0.997011	1.00348	0.990013	0.996659	0.9966	0.9648	0.984945
420	0.98884	0.989695	0.973668	0.99125	0.965637	0.973274	0.982849	0.968053	0.963781	0.975948	0.98576	0.980099	0.970279	0.952902	1.01478	0.99226	0.993343	1.00025	0.974029	0.980171	0.981319	0.957136	0.960782	1.00177	1.00583	0.977081	0.997697	0.95481	1.00429	0.994077	1.00557	0.967349	0.971291	1.00883	1.01714	0.972354	0.985238	0.935158	0.987116	1.00988	0.952754	0.971867	0.997243	0.989624	0.989174	0.989822	0.995515	0.954365	0.992986
480	0.985153	1.00097	0.991426	1.01799	0.971227	0.985363	1.0044	0.989596	0.965709	0.990087	0.993156	0.984582	0.982364	0.962155	1.00202	1.00928	0.991161	1.01424	0.994652	0.966948	1.01061	0.977994	0.978444	0.963576	0.961572	0.99031	0.976569	0.969699	0.971408	0.971103	0.981895	0.975803	0.979447	0.991137	0.996222	0.958392	0.994767	0.942743	0.981162	0.997385	0.95196	0.978937	0.987076	0.987654	0.987888	0.98888	0.995651	0.960337	0.978326
540	0.983182	0.978331	0.963201	0.983186	0.967664	0.955915	0.978624	0.970647	0.956069	0.978315	0.974806	0.96269	0.966414	0.961855	0.987868	0.980013	0.973461	0.987693	0.955284	0.987069	0.97442	0.957822	0.965338	0.968298	0.953704	0.979957	0.9663	0.948363	0.970347	0.958196	0.965112	0.984731	0.999033	0.979248	1.0041	0.969077	0.967665	0.938088	0.98356	0.998449	0.953404	0.970285	0.982554	0.980331	0.994922	0.973638	0.996465	0.955202	0.990008
600	0.98618	0.993797	0.979545	1.01252	0.951193	0.979692	0.989968	0.980388	0.948772	0.967657	0.975891	0.97866	0.982461	0.946319	0.998652	0.994293	0.999112	1.00122	0.969942	0.980167	0.976831	0.956712	0.969919	0.977877	0.966252	0.97209	0.97783	0.933726	0.981477	0.980573	0.992313	0.969356	0.978371	0.996843	1.01428	0.98421	0.977597	0.917609	0.975393	0.986182	0.948469	0.966609	0.968975	0.977281	1.01085	0.97443	1.00202	0.948966	0.998101
660	0.978193	0.990173	0.977057	0.99725	0.964243	0.96793	0.981331	0.976955	0.958632	0.984573	0.978504	0.984802	0.981594	0.946617	1.00719	0.98267	0.984447	1.00041	0.970878	0.984853	0.985414	0.971443	0.984703	0.971361	0.966748	0.985327	0.965436	0.946604	0.983195	0.96577	0.993704	0.972811	0.974324	0.977891	1.02849	0.988279	0.988058	0.924786	0.970775	0.994417	0.951882	0.961211	0.976924	0.986171	1.01552	0.982375	1.01155	0.950661	1.00528
720	0.979312	0.977349	0.970538	0.986446	0.981351	0.965562	0.970092	0.958037	0.971179	0.987125	0.989452	0.961769	0.973064	0.962008	1.00971	0.976967	0.977545	0.992483	0.97406	1.00433	0.982653	0.966101	0.978336	0.979445	0.977771	0.975973	0.955522	0.942741	0.97264	0.963802	0.986365	0.982052	0.997075	0.976065	1.00681	0.96899	0.990701	0.938643	0.968023	0.987091	0.964124	0.956854	0.968991	0.969396	0.99651	0.992993	0.99826	0.952613	0.98203
780	0.968142	0.987044	0.977983	0.98869	0.980521	0.967456	0.984412	0.970273	0.967943	0.990986	1.00241	0.966292	0.972982	0.955999	1.01007	0.985195	0.984916	0.993093	0.971763	1.00208	0.986068	0.953127	0.963635	0.980087	0.989947	0.960069	0.983398	0.939933	0.996583	0.985517	0.992791	0.97275	0.986275	1.00151	1.01904	0.972402	0.976582	0.944239	0.97234	0.997469	0.964959	0.960343	0.975766	0.973513	0.998478	0.992586	1.01128	0.954537	1.00498
840	0.981237	0.993565	0.984791	1.00056	0.968209	0.97645	0.993337	0.98005	0.951716	0.972899	0.99031	0.977587	0.985227	0.94931	0.99317	1.00738	0.992685	1.00556	0.989499	0.975471	0.99596	0.980555	0.973706	0.982819	0.97869	0.98874	0.975426	0.962715	0.985152	0.974928	0.986722	0.96335	0.969734	0.988118	1.00939	0.974002	0.988288	0.92605	0.986355	1.00398	0.956746	0.961411	0.98635	0.987985	1.01462	1.00552	1.00391	0.942136	1.00604
900	0.981127	1.00024	0.991497	1.00597	0.96249	0.983114	1.0035	0.983505	0.949897	0.972827	0.99873	0.9707	0.98529	0.94961	0.998922	0.998854	1.00021	1.01404	0.978847	0.987529	0.984666	0.97194	0.961444	0.962401	0.965257	0.984877	0.959172	0.968543	0.970016	0.947265	0.965443	0.96592	0.968417	0.975381	1.00965	0.973584	0.988676	0.93726	0.995875	1.01419	0.958325	0.982053	0.98859	0.992495	0.998654	0.986763	0.997455	0.953471	0.993846
960	0.960549	1.00348	0.986623	0.995641	0.970552	0.972433	0.994504	0.976709	0.957706	0.968108	0.994047	0.960493	0.980015	0.952789	0.98324	1.00502	0.983077	1.00303	0.969838	0.987953	0.974873	0.951697	0.955573	0.975513	0.974098	0.9711	0.976034	0.940452	0.986129	0.965234	0.977278	0.976563	0.971577	0.984688	1.00816	0.96599	0.971742	0.936488	0.973949	0.987864	0.964925	0.954367	0.978028	0.980507	0.998943	0.991545	0.991646	0.943545	0.994658
1020	0.973177	0.979964	0.965012	0.983033	0.962831	0.971579	0.983404	0.975404	0.945497	0.964812	0.984656	0.963366	0.977511	0.951239	0.984372	0.986311	0.973888	0.993416	0.971082	0.9849	0.990758	0.967755	0.945155	0.972184	0.980983	0.983216	0.958668	0.946772	0.977416	0.956142	0.977295	0.966749	0.97109	0.975342	1.00547	0.963404	0.970517	0.93481	0.967884	0.986699	0.960482	0.966298	0.981283	0.978692	0.984169	1.00742	0.985556	0.944103	0.990554
1080	0.951581	0.985407	0.972319	0.985101	0.949942	0.967663	0.992809	0.965854	0.93861	0.942529	0.974161	0.962749	0.984011	0.939896	0.975268	0.989502	0.976608	1.00396	0.969074	0.975077	0.990099	0.959426	0.953713	0.972609	0.973978	0.961481	0.961662	0.948022	0.980167	0.956833	0.973017	0.949744	0.973099	0.979363	0.994942	0.946696	0.965624	0.926592	0.981726	1.00167	0.951989	0.974879	0.992258	0.985338	0.997663	0.999054	0.973527	0.937066	0.993834
1140	0.947619	0.978549	0.96834	0.980292	0.953864	0.960445	0.975702	0.960688	0.948467	0.956477	0.989398	0.954236	0.975229	0.93492	0.968681	0.9811	0.979356	0.987739	0.966985	0.977465	0.987495	0.959596	0.939631	0.955337	0.9587	0.961477	0.953778	0.939721	0.965958	0.944545	0.964991	0.960574	0.966878	0.973427	1.00357	0.958533	0.960878	0.925695	0.976809	0.986497	0.955014	0.966957	0.979765	0.979894	0.985986	0.998734	0.972202	0.937938	0.984759
1200	0.964043	0.967694	0.957787	0.971412	0.93501	0.948129	0.963102	0.956909	0.932202	0.933488	0.972479	0.942864	0.961183	0.923487	0.969858	0.969524	0.969454	0.977128	0.955277	0.968453	0.9685	0.951267	0.937324	0.968499	0.966076	0.960692	0.951984	0.935585	0.973264	0.950104	0.968556	0.933396	0.950686	0.97025	1.02005	0.963346	0.955498	0.917195	0.969171	0.979252	0.944107	0.947307	0.970584	0.973797	0.996154	0.984911	0.990249	0.922204	0.98203
[truncated: 64 more columns]

## Sheet: Figure 4d
Figure 4d	R1-R2-R3 + RIAM + Vh + actomyosin
	RIAM fluorescence (a.u.)
Time (s)	Disk 1	Disk 2	Disk 3	Disk 4	Disk 5	Disk 6	Disk 7	Disk 8	Disk 9	Disk 10	Disk 11	Disk 12	Disk 13	Disk 14	Disk 15	Disk 16	Disk 17	Disk 18	Disk 19	Disk 20	Disk 21	Disk 22	Disk 23	Disk 24	Disk 25	Disk 26	Disk 27	Disk 28	Disk 29	Disk 30	Disk 31	Disk 32	Disk 33	Disk 34	Disk 35	Disk 36	Disk 37	Disk 38	Disk 39	Disk 40	Disk 41	Disk 42	Disk 43	Disk 44	Disk 45	Disk 46	Disk 47	Disk 48	Disk 49
0	24.397	33.97	31.861	30.755	36.264	38.874	37.548	37.706	45.81	47.368	37.824	41.606	47.693	45.201	24.622	34.998	37.976	27.213	20.296	21.773	19.243	20.243	29.343	34.419	30.18	29.049	35.399	41.313	35.617	46.611	49.957	40.31	44.458	51.548	45.157	26.288	37.914	38.063	28.838	21.115	24.021	21.155	24.732	30.958	32.098	30.573	32.912	39.176	38.133
20	23.873	33.151	32.209	28.963	37.288	39.425	38.501	38.81	45.559	48.681	38.077	41.848	46.874	45.221	24.067	34.401	37.83	27.709	20.297	21.376	19.143	24.708	28.609	35.047	29.929	28.847	33.877	40.372	34.847	46.149	43.39	44.248	44.66	50.849	44.613	25.656	37.538	37.601	28.877	21.73	23.656	20.452	25.071	30.008	31.83	31.325	31.994	39.456	37.319
40	25.158	32.961	32.328	28.669	35.298	38.581	37.769	37.763	43.933	49.268	37.835	41.462	46.561	44.765	24.892	35.268	37.728	28.78	20.021	21.002	19.792	22.941	28.784	34.855	30.164	29.286	35.125	40.246	35.665	45.317	39.336	43.172	43.953	51.501	44.75	25.852	36.691	37.246	28.405	21.487	23.364	20.168	25.796	30.536	30.797	31.554	32.748	38.982	37.974
60	23.464	32.885	31.407	27.912	35.288	37.82	35.646	36.65	42.943	48.283	35.81	40.838	46.527	44.045	24.243	33.18	37.99	28.043	18.826	20.967	18.511	20.331	28.797	33.838	28.514	28.928	31.82	38.477	35.497	41.374	37.773	39.807	44.327	48.343	46.039	25.246	35.619	36.07	27.848	20.245	22.107	19.361	25.045	30.587	30.53	30.841	31.395	36.505	36.39
80	22.73	32.957	30.137	26.317	33.503	37.283	33.288	34.151	40.46	47.963	32.27	38.876	44.591	42.115	24.252	31.358	37.781	27.726	17.71	21.292	17.653	19.254	28.722	31.374	27.585	27.822	28.771	35.583	35.961	38.641	35.658	38.276	43.61	45.444	44.55	22.478	33.756	33.82	27.182	19.501	20.491	18.17	24.328	30.255	27.437	29.378	30.72	34.443	33.366
100	21.865	32.495	27.503	24.184	30.947	36.871	32.511	32.346	37.282	43.704	30.396	36.387	40.567	38.769	24.045	28.278	37.683	26.771	16.405	21.032	17.127	18.419	28.638	30.164	24.667	25.331	28.068	33.576	35.334	35.823	33.258	36.889	42.98	42.405	44.069	20.661	32.362	31.281	27.272	17.117	19.744	17.805	21.673	29.773	26.663	26.858	29.203	32.217	31.875
120	20.291	31.207	24.685	23.221	29	35.388	29.986	38.376	35.557	42.013	28.848	33.447	39.446	35.458	23.17	27.055	37.707	25.63	15.769	21.625	16.582	16.478	26.969	28.734	23.184	24.005	25.975	31.521	33.927	34.262	31.804	31.982	42.065	39.748	42.865	19.477	30.914	29.397	24.287	16.732	18.439	16.335	20.437	29.902	24.119	25.399	26.879	30.769	29.965
140	17.931	29.935	22.344	20.873	26.46	33.716	28.567	37.995	33.489	39.986	27.579	31.422	37.053	33.188	21.929	25.704	36.775	23.45	14.227	21.503	15.376	15.703	24.714	26.053	21.902	22.754	24.114	29.411	31.153	32.538	31.892	29.229	40.881	36.803	41.313	18.609	29.207	27.57	23.566	16.341	17.407	15.54	18.671	30.055	23.083	24.143	24.094	30.039	27.883
160	17.388	28.162	22.092	20.827	24.896	31.683	26.753	35.628	31.736	39.065	26.941	29.235	34.563	31.583	20.591	25.161	35.393	22.511	13.931	21.464	14.696	14.875	22.859	24.321	20.128	21.753	23.173	28.765	29.581	31.125	30.496	28.244	40.965	36.734	40.828	17.454	26.272	26.791	21.014	15.775	16.416	15.119	18.609	30.941	21.927	22.051	22.313	28.186	26.401
180	16.462	26.883	20.529	19.752	24.661	29.174	26.145	36.009	30.586	37.101	25.35	28.526	33.675	31.374	19.313	24.385	33.926	20.838	14.024	21.188	13.703	14.072	20.076	23.926	19.475	20.199	21.887	27.796	27.851	29.759	29.564	27.076	39.397	36.712	39.166	17.041	26.27	25.64	20.811	14.813	15.808	14.421	18.17	30.922	20.982	21.718	21.223	25.725	26.216
200	16.258	25.037	21.202	19.53	23.483	27.898	25.134	34.62	29.748	37.229	24.792	27.867	33.203	29.507	18.9	23.799	30.724	20.511	13.4	19.572	13.364	13.856	18.43	22.505	18.849	19.304	21.673	27.106	25.499	29.219	30.781	25.346	38.752	34.634	37.853	16.578	24.551	24.916	20.344	14.643	14.525	13.948	17.149	30.367	20.283	20.765	20.059	25.534	24.194
220	14.297	23.918	19.934	18.836	22.389	26.959	24.577	33.905	28.988	35.274	24.734	26.595	32.313	30.301	17.554	23.143	28.839	18.493	12.904	18.802	13.411	13.088	17.513	22.221	18.749	18.746	20.527	27.559	25.506	28.472	28.67	26.468	36.321	34.186	35.524	15.969	24.253	24.943	20.172	14.928	14.867	13.936	16.661	31.088	19.583	20.734	19.832	24.591	24.423
240	14.448	23.442	19.75	18.309	21.716	27.148	23.474	34.538	28.115	34.728	23.708	27.122	31.62	28.225	16.938	21.456	27.651	19.358	12.251	17.392	12.624	12.477	17.525	21.517	17.417	18.427	19.648	26.327	24.256	28.478	28.765	25.37	35.1	32.069	33.869	15.499	24.057	23.544	20.364	14.041	14.149	14.154	16.345	27.732	19.7	19.824	19.369	23.581	23.857
260	14.507	22.135	18.615	18.153	20.871	26.153	23.227	31.587	27.257	32.794	23.317	26.325	30.99	28.49	16.732	21.593	26.613	18.574	12.104	16.488	12.82	12.663	16.247	20.703	17.36	17.429	20.035	25.217	23.483	27.79	29.624	23.996	32.879	32.023	32.661	15.341	22.49	23.548	19.374	14.19	14.237	13.207	15.513	25.64	18.853	19.152	19.564	22.955	23.092
280	13.52	20.931	22.147	17.927	20.593	25.178	23.203	30.342	26.837	31.681	22.422	25.434	30.386	28.21	16.235	21.611	26.035	17.675	11.874	15.184	12.988	10.916	16.477	20.632	17.233	17.231	18.98	24.875	23.521	25.93	27.894	24.346	31.119	31.757	32.36	15.056	23.098	22.846	19.315	13.575	13.777	13.329	15.292	23.852	18.272	18.73	19.336	22.56	22.043
300	13.431	20.683	19.282	17.89	19.969	25.219	21.996	28.783	26.842	30.674	22.728	25.814	28.783	28.166	15.79	20.724	25.694	17.789	11.835	14.988	12.02	11.413	16.129	20.437	16.667	16.728	18.398	25.293	22.241	26.041	27.611	23.243	30.687	31.123	31.769	15.884	21.722	22.673	19.164	13.885	13.908	13.104	14.828	22.057	17.906	17.989	18.828	22.313	22.788
320	13.276	20.184	19.831	16.673	19.82	24.111	21.441	29.625	26.581	29.468	22.483	24.738	28.296	26.785	15.91	20.372	24.638	17.527	11.488	14.969	11.665	10.673	15.371	19.605	16.62	16.483	18.348	23.906	21.848	25.111	26.963	22.926	30.253	30.184	30.765	14.658	21.934	22.456	18.922	13.35	13.431	12.72	14.815	21.575	18.538	17.691	19.038	21.165	22.276
340	13.323	20.421	19.311	16.223	19.431	24.526	21.784	25.483	26.679	28.386	21.951	24.773	28.167	26.663	15.188	19.894	24.203	16.981	11.266	14.628	11.951	11.069	15.45	19.571	16.056	20.295	18.988	23.319	21.589	24.538	27.302	21.924	29.89	29.202	29.454	14.73	21.421	20.45	18.285	13.067	13.373	12.086	14.09	20.634	17.155	18.141	18.65	20.912	22.203
360	12.589	19.511	19.213	16.162	19.493	23.673	20.906	26.3	26.122	28.892	21.452	23.949	27.777	25.826	15.116	19.486	24.111	16.931	10.838	14.323	11.749	10.603	15.077	19.008	15.906	19.912	18.681	23.685	21.497	24.679	25.994	21.926	29.276	28.841	28.546	14.315	21.262	20.99	17.111	12.282	13.278	12.337	14.456	19.681	17.349	17.139	18.113	21.546	21.846
380	12.906	18.748	16.992	15.42	18.9	23.389	20.711	24.697	26.307	27.444	20.804	23.717	27.297	24.742	14.951	18.294	23.943	16.681	10.894	13.874	11.215	10.186	14.693	19.111	15.48	18.591	17.982	22.747	20.576	23.362	26.092	21.523	29.791	27.667	28.035	14.024	20.466	21.297	17.155	12.339	13.109	12.025	13.81	18.047	17.245	16.863	18.197	20.573	21.274
400	11.957	19.18	15.721	15.078	18.559	23.27	20.683	21.442	25.407	27.644	19.61	22.663	27.519	24.535	14.955	18.675	23.313	16.603	10.949	13.501	10.83	10.593	13.935	18.561	15.832	16.738	18.133	22.492	20.495	23.01	25.448	21.331	28.143	27.601	27.024	13.708	20.214	21.206	16.914	11.992	12.969	11.906	13.393	18.443	16.276	16.534	18.27	20.35	22.006
420	12.288	19.608	15.493	14.865	18.235	22.745	20.027	23.285	24.671	27.176	20.346	22.736	26.168	23.608	15	18.329	22.456	16.356	10.337	13.305	10.989	10.876	13.875	18.659	15.488	17.716	17.975	22.603	19.312	22.744	24.865	20.934	27.636	26.965	26.738	13.294	19.352	20.352	16.893	11.675	12.986	11.73	12.82	17.926	16.525	16.869	17.869	19.544	21.304
440	12.345	16.847	15.276	14.167	19.195	21.955	20.027	22.123	25.65	27.041	19.53	22.192	26.278	23.978	14.227	18.422	21.937	15.834	10.121	12.483	10.853	10.215	13.939	18.487	14.959	16.468	17.202	23.544	19.043	22.667	24.914	19.869	26.368	27.634	26.66	12.677	19.319	20.736	16.622	11.937	12.959	11.586	12.931	17.694	16.072	16.409	18.171	18.961	20.321
460	11.495	18.411	15.505	14.049	18.383	20.824	19.705	22.37	23.996	25.908	18.535	22.953	25.074	23.604	14.031	17.978	22.82	16.693	10.797	12.855	11.026	10.716	14.043	18.724	15.443	16.382	16.642	22.233	18.301	22.411	24.82	20.276	26.34	26.561	26.143	12.836	18.586	20.075	16.751	11.47	12.427	12.07	12.439	17.278	15.53	16.34	17.844	18.435	20.098
480	11.53	17.893	14.857	14.086	17.223	19.912	20.023	20.904	24.241	26.755	18.1	22.495	25.57	24.078	13.65	18.569	21.89	16.343	10.444	11.945	10.192	10.195	13.791	17.802	15.548	16	16.34	21.711	17.984	22.247	24.683	20.346	25.64	25.632	25.808	12.558	19.756	19.986	15.796	11.634	12.649	12.221	13.094	16.456	15.751	16.63	16.806	18.957	19.891
500	10.759	17.198	15.82	13.758	19.423	20.742	20.217	21.292	24.027	26.311	18.399	22.452	25.321	23.513	14.051	17.575	21.051	16.614	10.266	12.589	10.802	10.16	13.041	17.475	15.049	15.863	16.454	21.207	17.967	22.548	24.519	19.285	25.595	25.499	26.336	12.391	18.507	19.092	16.405	11.278	12.306	12.615	12.666	16.587	15.102	16.35	17.11	19.51	19.786
520	11.209	17.84	14.584	14.26	18.191	20.653	19.096	23.045	23.386	25.84	17.548	22.461	25.247	23.243	13.699	17.574	21.76	16.644	9.413	11.423	10.125	9.836	13.017	17.511	14.597	17.286	16.239	21.055	17.566	21.636	24.1	19.368	25.527	26.198	25.645	12.593	19.086	18.783	16.188	11.55	12.764	11.567	12.689	16.159	15.787	16.382	16.44	18.89	19.874
540	10.804	16.64	14.929	14.16	19.297	21.069	19.332	21.777	23.468	25.859	18.254	22.088	24.796	23.585	14.268	17.63	21.208	16.362	9.836	11.589	10.023	9.961	12.761	16.61	14.474	16.558	15.826	20.3	17.27	21.534	24.421	19.29	25.294	25.374	24.963	13.321	18.926	18.581	16.391	11.689	12.505	10.783	12.687	15.8	15.561	16.27	16.916	17.979	19.509
560	10.607	17.687	15.618	13.346	19.892	20.651	19.016	21.19	23.421	24.781	18.256	21.617	24.796	23.059	13.624	17.778	21.427	16.435	9.642	10.88	10.377	9.345	13.178	16.84	14.717	14.933	15.888	19.842	17.249	21.323	23.908	18.922	23.701	25.749	24.06	12.605	19.139	17.985	15.66	11.11	12.613	10.828	12.043	15.037	15.303	16.094	15.81	18.145	19.145
580	10.636	16.137	15.137	13.18	17.859	21.812	17.957	20.156	22.724	28.597	17.828	21.442	24.677	22.469	13.634	17.773	21.1	17.127	9.719	11.335	10.016	8.889	12.504	16.922	13.757	13.646	15.979	20.258	17.221	21.186	24.115	18.428	23.611	25.204	23.17	12.143	21.34	20.456	15.469	11.407	12.418	11.385	12.252	15.39	14.847	15.805	16.323	18.035	18.924
600	11.849	17.446	14.285	13.147	18.728	21.311	17.812	18.269	23.456	27.397	18.09	20.98	25.407	23.029	13.511	17.041	20.824	16.244	9.299	11.168	10.194	9.288	12.413	17.411	13.756	13.92	15.379	20.149	16.701	20.728	24.755	18.52	23.148	24.529	23.663	12.084	19.74	21.786	15.207	11.391	12.867	11.198	11.818	14.346	14.648	15.601	16.491	18.779	18.56
620	10.488	16.7	14.027	12.607	18.978	20.928	17.963	18.601	22.628	27.769	17.585	21.386	24.875	22.945	13.411	17.429	20.7	16.364	9.513	11.193	10.235	8.857	12.822	16.879	14.264	13.919	15.305	20.037	16.487	20.274	24.589	18.529	22.749	24.452	23.197	12.049	19.131	19.892	14.803	11.288	11.405	11.061	12.119	15.279	14.705	15.667	15.663	18.393	19.211
640	10.902	17.752	13.881	13.022	16.049	20.861	18.107	21.362	22.636	25.492	17.023	20.751	25.133	22.317	13.213	17.691	21.304	16.685	9.844	11.227	10.004	8.624	11.983	16.077	13.478	14.756	15.272	18.542	16.336	20.824	24.722	17.137	22.936	24.867	22.871	12.082	18.718	19.994	15.225	10.953	10.924	11.205	11.865	14.734	15.194	15.734	16.125	17.413	19.409
660	10.803	17.548	18.396	12.335	17.366	20.29	17.591	21.424	21.609	26.794	17.014	20.773	24.967	22.012	12.657	17.025	20.967	16.62	9.248	10.857	9.597	8.858	11.922	15.969	13.906	14.221	16.323	18.82	16.182	20.237	24.123	17.599	22.413	24.542	22.506	11.579	18.792	18.444	14.969	10.879	11.933	11.696	11.27	14.951	14.168	15.156	15.793	16.644	18.814
680	10.176	17.188	21.655	12.669	17.963	20.685	17.509	17.636	21.783	29.781	17.557	20.697	24.27	22.227	12.366	17.182	20.998	16.301	9.374	11.286	9.561	8.493	11.893	16.172	12.687	14.75	17.076	18.828	15.56	20.254	23.618	18.65	22.769	23.93	22.291	11.824	19.433	18.184	14.842	11.071	11.799	12.399	11.165	15.03	13.882	15.717	15.771	16.489	18.546
700	10.71	16.446	28.528	12.634	16.844	20.677	17.482	17.933	22.101	29.051	17.838	20.231	24.659	21.634	12.573	17.278	21.205	17.024	9.321	10.548	9.663	8.458	12.214	16.462	13.02	14.1	15.908	18.718	16.477	20.249	23.2	19.901	21.614	24.201	22.928	11.443	18.581	17.473	13.609	10.889	12.049	11.837	11.744	15.105	14.411	14.943	15.918	16.309	18.562
720	10.225	15.875	29.52	12.836	17.918	20.202	17.92	17.971	22.53	26.8	17.585	20.351	23.988	21.922	13.503	17.425	20.544	16.272	9.416	10.961	9.565	8.235	11.863	16.687	12.538	15.274	14.926	18.614	16.649	19.192	23.323	19.385	22.926	23.896	22.683	11.746	19.061	16.837	13.845	10.828	11.863	10.92	11.414	13.619	14.519	15.355	19.691	16.031	18.401
740	10.135	15.665	24.94	12.313	18.185	19.932	17.906	19.049	22.116	24.965	17.679	20.307	23.916	21.757	12.36	16.399	20.871	15.871	9.415	10.898	9.577	8.493	12.466	15.851	12.415	15.807	13.526	18.145	16.264	18.605	23.164	18.433	21.409	23.965	23.407	10.922	18.403	17.73	14.429	11.205	11.067	11.229	11.406	13.607	14.043	15.398	14.767	17.562	19.002
760	9.744	15.278	23.931	12.317	17.583	18.74	18.335	18.45	21.374	23.906	17.383	20.381	24.194	20.963	12.423	16.292	20.38	16.272	9.252	10.294	9.632	8.303	11.853	16.353	12.642	15.996	14.172	18.534	15.82	18.409	24.387	18.032	21.288	23.979	22.286	11.135	18.121	17.17	13.804	10.94	11.604	11.597	11.071	11.961	14.104	15.423	15.368	17.014	17.599
780	10.144	14.542	24.099	11.616	17.151	18.305	16.9	18.343	21.509	25.194	16.967	20.473	23.673	21.025	12.8	16.249	20.579	15.34	8.967	10.583	9.127	8.102	12.259	15.268	12.576	15.881	13.857	17.662	15.636	17.895	23.744	17.726	20.869	23.015	22.257	11.747	18.395	16.48	13.747	10.677	11.313	11.37	10.233	12.333	14.35	15.1	15.345	17.182	17.976
800	9.478	15.398	23.548	11.051	15.963	18.949	17.493	18.603	21.834	23.695	17.327	19.669	23.738	20.964	11.713	15.836	20.272	15.891	8.751	10.625	9.576	7.806	11.558	15.714	13.01	14.675	13.303	18.562	16.378	18.785	23.732	17.4	21.008	23.573	21.652	11.27	18.976	16.908	13.675	10.579	12.143	11.634	10.043	12.19	13.875	14.718	15.687	16.583	17.401
820	9.738	14.571	30.937	11.587	16.439	18.671	16.268	17.61	21.213	24.088	17.366	19.598	24.319	20.648	12.867	16.536	19.961	15.591	8.849	9.914	9.258	7.989	12.045	15.949	12.63	11.832	13.985	17.491	15.869	18.013	23.051	16.127	21.393	22.64	21.061	11.131	18.611	17.438	12.973	10.572	11.219	10.755	10.886	12.501	13.828	14.896	15.507	16.419	17.613
840	9.045	14.284	30.385	11.546	16.7	18.07	15.661	18.439	21.395	23.039	16.848	19.955	25.119	21.115	12.127	15.822	20.272	15.262	9.262	9.855	9.241	8.077	11.808	15.563	12.405	12.587	14.106	17.902	16.562	18.578	22.231	15.317	20.844	23.689	21.501	11.164	18.84	17.266	13.74	10.301	10.953	10.698	10.673	16.195	13.902	14.919	15.513	16.399	19.567
860	9.191	14.881	25.855	11.671	15.775	17.925	16.424	18.572	22.125	23.38	17.536	19.086	24.401	21.201	11.934	16.07	19.546	15.372	9.429	10	9.548	7.994	11.786	15.69	12.475	12.464	13.856	17.305	16.439	17.599	23.766	16.252	21.023	22.718	21.258	10.957	18.507	16.769	13.395	10.503	11.599	10.552	10.344	16.186	13.403	14.192	15.612	16.556	19.463
880	9.188	14.338	28.337	11.861	15.311	17.499	16.503	16.429	21.137	31.418	17.661	19.393	23.91	20.683	11.648	16.521	20.188	15.114	8.571	10.163	9.249	7.798	11.572	15.518	12.305	11.401	14.139	18.238	16.401	18.632	23.458	16.594	20.45	22.806	20.217	11.178	18.088	16.147	13.334	10.511	11.039	10.094	10.169	14.468	13.701	14.088	14.9	16.151	18.004
900	9.262	14.83	25.732	11.517	15.209	17.303	16.013	17.158	20.757	29.519	17.116	19.393	24.606	20.695	12.119	16.538	19.834	14.853	9.014	10.207	8.697	7.923	11.738	14.841	12.517	12.153	14.325	17.346	15.521	17.842	21.634	16.026	20.715	22.387	20.381	11.105	18.088	16.703	13.695	9.851	10.759	10.851	10.491	14.73	13.822	14.71	15.466	16.501	17.587
920	9.462	15.25	24.399	11.187	15.203	17.135	15.777	17.129	20.736	22.452	16.832	18.824	24.192	20.174	12.26	16.298	20.362	15.286	8.54	9.828	9.311	8.107	11.706	14.876	12.454	12.551	13.814	16.702	15.88	17.652	21.445	15.573	20.045	23.599	21.035	10.865	17.74	16.342	13.174	10.296	11.204	10.456	11.331	15.814	13.538	14.364	15.276	16.399	17.947
940	9.54	14.447	22.56	11.197	16.376	17.47	16.04	16.497	20.327	22.194	17.112	18.43	25.057	20.207	12	15.564	19.937	14.724	8.838	9.45	9.313	7.898	11.747	14.608	12.133	12.391	13.3	17.184	15.807	17.867	20.865	16.434	20.088	22.9	20.21	11.164	17.932	16.448	13.003	10.152	10.824	11.174	11.93	13.092	12.814	14.239	14.865	16.214	17.986
960	9.266	13.832	14.792	10.863	15.08	16.734	15.818	16.323	19.597	21.45	16.83	18.313	24.386	20.059	11.452	15.485	19.577	14.816	8.513	9.939	9.11	7.883	11.655	14.951	12.221	12.151	14.3	17.423	15.915	17.966	20.255	16.092	20.391	22.518	20.123	10.654	17.665	16.026	13.516	10.362	10.489	10.385	11.632	13.646	12.678	14.09	15.03	16.063	16.904
980	8.497	14.237	26.716	11	15.799	16.63	15.556	17.33	20.227	21.992	16.591	19.456	24.03	19.835	12.237	15.744	19.761	14.76	8.765	10.143	9.084	8.17	11.759	14.526	12.027	10.859	13.842	17.147	15.585	17.466	20.043	15.479	19.544	22.057	19.942	11.152	17.618	16.347	13.376	9.644	10.701	11.045	10.182	12.244	12.861	13.828	14.477	16.031	16.867
1000	8.795	13.806	22.314	10.991	15.466	16.578	13.824	16.108	19.577	22.522	16.869	19	24.435	20.305	12.172	15.971	19.201	14.468	9.043	9.896	8.863	7.748	11.487	14.883	11.475	11.448	14.921	17.223	15.782	17.239	20.448	14.998	19.704	21.202	19.509	10.841	17.26	16.094	12.701	9.754	10.424	10.296	11.116	12.787	12.065	13.775	14.578	15.515	16.926
1020	9.174	13.931	13.209	10.736	15.148	16.333	14.748	16.529	19.322	23.499	16.884	18.691	23.388	19.446	11.693	15.141	19.098	14.46	8.335	10.102	9.603	7.873	11.021	13.606	11.646	11.257	15.037	16.972	15.654	17.779	18.63	15.223	19.628	21.564	20.304	10.799	17.648	16.074	12.902	8.955	10.595	10.1	10.783	13.528	12.64	13.216	15.121	15.767	16.534
1040	8.833	13.718	16.117	10.129	15.327	16.319	15.019	16.914	19.658	28.897	16.362	18.368	22.975	19.798	11.599	15.525	19.325	14.679	9.155	10.532	8.708	7.953	10.928	14.883	11.612	10.976	12.855	16.853	15.253	17.051	19.466	15.107	19.121	21.514	18.969	10.307	16.818	15.656	12.286	9.491	10.05	9.861	10.434	12.421	12.828	12.806	14.811	15.489	15.781
1060	9.178	14.205	16.752	10.599	15.403	17.223	14.218	15.83	19.211	24.483	16.616	18.18	22.57	19.454	11.894	15.133	19.497	14.718	8.143	9.742	8.967	8.2	10.749	14.364	11.622	10.881	12.949	17.139	15.032	17.074	19.235	14.775	19.399	20.836	19.072	10.992	16.642	15.258	12.403	9.192	10.601	9.489	10.34	12.514	12.376	13.217	14.893	15.078	15.645
1080	9.262	13.705	16.649	10.761	15.28	15.816	14.505	15.319	18.908	22.654	16.172	18.315	22.801	19.077	12.244	15.364	18.599	15.082	8.415	9.446	8.752	7.452	10.49	13.902	11.263	10.953	14.209	16.36	15.58	17.779	18.004	14.338	19.262	21.49	19.407	10.385	17.033	15.849	12.881	8.921	9.881	9.403	11.737	11.29	12.176	13.43	14.882	15.252	15.73
1100	8.989	13.392	15.938	11.09	14.769	16.73	14.503	15.358	19.344	21.519	15.901	18.253	21.934	18.973	11.349	15.075	18.687	14.846	8.562	9.537	8.615	7.415	10.898	13.791	11.296	10.806	12.66	16.567	15.37	17.282	19.25	15.227	18.602	20.407	19.035	9.989	16.702	15.454	12.695	8.94	10.204	9.438	11.403	12.131	12.186	13.372	14.104	15.219	16.736
1120	9.299	13.368	13.199	10.151	16.09	16.196	14.955	15.659	18.741	20.176	16.014	17.145	22.068	18.069	11.837	15.658	19.031	13.99	8.859	9.518	8.428	7.237	10.438	14.176	10.941	11.456	12.407	17.033	14.668	17.328	19.646	15.103	18.734	21.126	19.272	10.274	16.847	15.65	12.02	8.871	9.931	8.806	10.781	10.816	12.391	13.016	14.605	15.176	16.353
1140	9.084	13.51	14.207	10.867	15.647	16.184	14.473	15.286	19.687	21.341	15.274	17.423	22.125	18.442	11.84	14.914	18.403	14.403	8.419	9.798	8.593	7.242	11.671	13.717	11.762	10.662	12.462	17.309	14.439	17.693	19.233	14.961	18.45	21.038	18.338	10.364	16.603	15.651	12.217	8.71	10.505	9.1	10.777	10.783	12.585	13.047	14.184	14.771	15.977
1160	9.019	13.415	13.415	10.311	13.965	16.174	14.413	15.018	18.8	20.715	15.951	17.821	21.902	18.143	11.342	15.391	18.587	14.391	8.296	9.42	8.745	7.223	12.18	13.92	11.706	11.133	12.304	17.051	14.514	17.143	18.998	14.199	17.753	21.004	18.814	9.976	17.092	14.806	12.405	9.379	10.72	9.035	10.746	12.426	13.067	12.623	14.12	14.947	16.045
1180	8.685	13.145	14.427	10.368	16.175	17.02	14.532	15.381	18.809	21.922	15.54	17.628	20.409	18.571	11.266	14.949	18.215	14.248	8.565	9.676	8.338	7.578	13.26	13.617	11.676	11.276	12.195	17.959	14.239	16.557	18.73	14.469	17.926	21.521	18.943	10.282	17.315	15.429	11.634	9.204	10.368	9.086	9.883	12.297	11.793	12.033	13.826	14.368	15.949
1200	8.689	12.979	16.133	10.693	15.245	16.074	14.626	14.687	18.832	22.92	15.229	17.469	20.375	17.746	11.035	14.923	18.019	14.6	8.3	9.36	8.604	6.998	12.243	13.943	11.448	11.462	12.458	16.564	14.272	16.503	19.471	14.826	17.871	20.963	18.267	10.018	16.299	14.998	11.529	8.785	10.159	9.624	10.771	12.129	11.548	12.693	14.352	14.44	15.182
1220	8.961	12.695	16.303	10.529	14.268	16.514	13.601	14.542	18.798	21.681	15.335	17.237	21.531	17.869	11.593	15.325	17.971	14.584	8.253	9.746	8.585	6.548	10.837	13.941	11.141	10.804	12.253	16.153	14.221	16.104	19.671	14.734	17.767	21.113	18.919	10.285	16.652	15.558	11.515	8.634	9.761	9.123	10.381	12.577	11.474	12.8	14.101	14.886	15.34
1240	9.145	12.99	16.613	10.016	14.47	15.685	14.297	15.053	18.707	22.096	15.806	16.444	20.579	18.476	11.497	14.448	18.115	13.963	8.478	9.427	8.24	6.638	12.362	13.411	11.851	10.91	11.172	16.791	13.891	16.397	18.794	14.276	17.192	20.121	18.182	10.244	16.157	15.014	12.173	8.789	10.389	8.35	8.853	11.837	11.754	12.317	14.197	14.082	15.475
1260	8.983	13.116	15.287	10.013	14.376	15.683	13.893	14.656	18.481	20.689	15.442	16.434	20.792	17.775	11.286	14.85	18.266	13.955	8.679	8.955	8.272	6.773	11.947	13.791	11.632	10.671	11.433	16.025	13.916	16.244	18.921	14.446	17.397	20.877	18.816	10.276	17.047	14.945	11.767	8.694	10.156	9.029	9.36	12.771	11.398	13.006	14.059	14.25	15.243
1280	9.345	12.206	13.253	10.66	14.104	15.877	14.219	14.63	18.902	21.88	15.323	16.448	20.104	18.06	11.378	14.81	18.018	13.329	8.548	9.071	8.85	7.157	12.36	14.051	11.178	10.398	11.824	16.049	13.791	16.765	18.697	13.625	17.411	21.195	18.433	10.628	16.295	14.509	11.699	8.544	9.859	8.487	8.839	11.528	11.64	12.118	13.673	14.004	15.497
1300	9.133	12.871	12.483	10.704	14.206	15.585	14.302	14.746	18.094	21.503	15.656	16.72	20.814	17.714	10.861	14.722	18.296	13.117	8.086	9.272	7.885	7.157	11.814	13.188	11.477	10.575	11.439	16.051	13.856	16.413	18.79	13.946	17.792	20.591	18.258	9.792	16.131	14.703	11.822	8.99	9.666	7.927	8.87	10.91	12.059	12.912	13.9	14.345	15.52
1320	8.857	13.345	14.567	10.689	14.591	15.769	14.125	14.481	18.743	21.147	15.46	16.967	21.209	18.146	11.2	14.879	17.008	13.333	8.061	8.852	8.047	6.89	10.994	13.591	11.534	9.994	11.548	16.016	14.079	16.304	18.217	14.125	16.937	20.834	18.464	9.883	16.89	14.509	12.006	8.722	9.928	8.7	8.638	12.188	11.294	12.616	13.955	14.203	15.327
1340	9.38	12.699	14.838	10.057	13.967	16.002	14.293	15.352	17.912	21.292	15.09	17.004	20.779	17.984	10.706	14.613	16.783	13.738	7.859	9.208	8.151	6.83	10.526	13.564	11.415	9.288	11.133	15.986	14.01	15.917	17.889	13.689	17.437	20.683	18.161	9.407	16.252	14.431	11.514	7.937	10.124	8.486	9.389	11.15	11.307	12.488	13.209	14.399	15.448
1360	9.247	12.982	14.247	10.047	13.708	15.926	14.413	15.221	18.315	20.816	15.039	16.982	20.263	17.714	11.327	13.814	17.217	13.425	7.949	8.407	8.438	6.666	9.376	13.34	11.476	10.225	11.391	16.379	13.441	16.294	17.821	13.165	17.661	19.351	17.587	9.638	16.777	14.47	12.018	8.926	10.287	7.806	8.769	10.499	11.415	11.744	13.137	14.702	14.763
1380	8.988	12.417	11.172	9.994	13.268	15.407	13.706	14.638	18.201	20.649	15.266	15.949	20.451	17.511	10.766	14.323	17.058	13.247	7.646	8.869	8.644	7.258	9.045	12.213	10.739	9.746	10.93	15.503	13.873	15.873	16.379	13.431	17.379	19.511	18.029	9.654	16.567	13.546	11.303	8.891	9.702	8.464	8.284	12.944	11.549	12.037	13.311	13.718	14.912
1400	9.448	12.012	11.241	9.755	13.969	15.397	14.121	14.556	17.775	20.264	15.36	17	20.65	16.873	10.624	13.972	16.916	13.254	7.624	8.94	8.483	7.049	9.343	12.924	11.01	9.204	10.973	15.626	13.36	15.458	16.908	12.798	17.454	19.434	18.542	9.931	16.528	13.378	10.612	8.712	9.603	7.935	8.564	12.593	10.91	11.945	14.002	13.454	14.648
1420	8.741	11.724	10.685	9.934	13.253	15.166	13.667	14.015	17.687	20.681	14.37	16.084	19.656	17.652	10.591	14.307	17.129	13.74	7.289	8.924	8.762	6.666	9.243	12.258	10.586	9.943	12.313	15.793	13.838	16.272	17.153	13.09	16.828	19.336	17.943	9.681	16.129	13.859	11.884	8.116	9.248	8.172	8.625	10.842	11.194	11.99	14.583	14.287	14.845
1440	8.663	11.619	11.029	9.407	13.507	15.377	13.908	13.938	17.998	19.789	14.783	15.982	21.998	17.131	10.597	14.6	17.253	12.924	7.728	8.957	8.36	6.893	9.033	12.503	10.309	9.923	13.297	15.859	13.452	15.966	16.775	13.468	17.058	19.642	17.789	9.915	16.458	14.162	11.313	8.552	9.065	7.867	8.148	11.043	11.039	12.209	15.234	13.787	14.378
1460	8.753	11.419	10.706	9.873	13.219	15.321	13.489	14.219	18.015	19.707	14.924	15.865	19.579	17.311	10.822	14.088	16.847	12.906	7.644	9.061	7.978	7.311	9.458	12.353	10.288	10.086	13.219	16.174	13.137	15.788	17.1	12.998	16.188	19.495	17.667	9.759	16.969	13.716	11.462	8.28	9.559	8.57	8.432	9.828	10.781	11.799	12.702	13.716	14.555
1480	8.43	11.401	10.921	9.785	13.238	14.843	13.802	14.25	17.393	20.094	14.612	15.473	20.231	15.595	10.26	13.659	17.309	12.783	7.926	9.067	8.186	6.417	9.37	12.649	10.225	10.026	12.407	14.98	12.27	15.588	16.91	13.014	16.956	19.702	16.885	9.857	16.732	13.172	11.389	8.049	9.094	8.159	8.292	9.603	11.53	11.787	12.789	13.516	14.71
1500	8.225	12.026	10.634	10.266	13.061	14.998	13.282	14.707	19.698	19.577	14.268	16.282	19.712	16.974	10.879	13.403	17.143	12.663	7.955	9.163	7.673	6.656	8.918	12.174	10.434	9.569	10.683	15.926	12.963	16.061	17.187	13.075	16.814	18.609	17.197	10.369	15.652	13.917	10.665	8.38	9.315	8.335	8.634	8.867	11.159	11.875	12.627	13.82	14.55
[truncated: 146 more columns]

## Sheet: Figure 4e
Figure 4e	R1-R2-R3 + RIAM + actomyosin
	RIAM fluorescence (a.u.)
Time (s)	Disk 1	Disk 2	Disk 3	Disk 4	Disk 5	Disk 6	Disk 7	Disk 8	Disk 9	Disk 10	Disk 11	Disk 12	Disk 13	Disk 14	Disk 15	Disk 16	Disk 17	Disk 18	Disk 19	Disk 20	Disk 21	Disk 22	Disk 23	Disk 24	Disk 25	Disk 26	Disk 27	Disk 28	Disk 29	Disk 30	Disk 31	Disk 32	Disk 33	Disk 34	Disk 35	Disk 36	Disk 37	Disk 38	Disk 39	Disk 40	Disk 41	Disk 42	Disk 43	Disk 44	Disk 45	Disk 46	Disk 47	Disk 48	Disk 49
0	1	1	1	1	1	1	1	1	1	1	1	1	1	1	1	1	1	1	1	1	1	1	1	1	1	1	1	1	1	1	1	1	1	1	1	1	1	1	1	1	1	1	1	1	1	1	1	1	1
20	0.991297	0.967371	1.03401	0.997719	1.08335	0.988204	1.06093	0.96818	0.991905	1.02507	0.986762	1.01592	0.996475	0.999393	0.982367	0.959126	1.02785	0.8898	0.990135	1.01147	1.01499	0.981057	1.01371	0.984617	0.980784	1.00819	0.996747	1.01631	0.993005	0.997364	0.972728	1.01745	1.01704	1.01276	0.987719	0.916658	1.01246	0.968692	1.02147	0.975723	0.991525	1.00827	0.991625	1.00958	0.99732	1.00729	1.01621	0.993184	1.00332
40	0.998354	0.931345	1.01244	0.977222	1.08033	1.01989	1.02618	0.951938	0.997837	0.980238	0.967673	0.934176	0.960334	1.00924	0.987517	0.944491	0.993146	1.00114	1.01523	1.06925	1.03957	0.973184	0.999327	1.0049	0.965563	0.980338	0.991747	0.997914	0.992812	0.991864	0.941558	0.973201	1.01189	0.99234	0.978025	0.897456	0.951606	1.0247	0.967055	0.956638	0.959677	0.990217	0.963309	1.01989	0.987382	0.938433	0.995144	1.00461	0.982029
60	0.960485	0.872914	0.969655	0.931449	1.0586	0.906505	0.973699	0.853747	0.879206	0.872113	0.921488	0.917976	0.803807	0.849154	0.824032	0.830667	0.880997	0.948284	0.977934	0.959132	0.890572	0.919552	0.965641	0.988274	0.965056	0.948262	0.956726	0.937437	0.974337	0.975907	0.900026	0.930205	0.955827	0.924076	0.95605	0.861409	0.904624	0.954954	0.943562	0.903803	0.926906	0.949304	0.906678	0.980486	0.931738	0.880372	0.9789	1.00726	0.900296
80	0.926004	0.819264	0.964269	0.797491	1.03878	0.949114	0.913488	0.848006	0.905586	0.886611	0.790968	0.812639	0.849023	0.940431	0.85433	0.913627	0.972332	0.903087	0.970318	0.893171	1.04289	0.852838	0.895522	0.99904	0.973935	0.883344	0.896204	0.893274	1.01196	0.933507	0.874332	0.896891	0.961757	0.872538	0.924963	0.838081	0.828521	0.92114	0.887676	0.886332	0.901788	0.896371	0.843121	0.939948	0.979454	0.844471	0.955063	0.991455	0.832638
100	0.859912	0.784531	0.944668	0.857196	0.999846	0.911311	0.828066	0.788812	0.858803	0.819176	0.815287	0.826057	0.800896	0.851583	0.818336	0.864071	0.940841	0.898642	0.885168	0.835096	1.00232	0.7496	0.834532	0.986355	0.980403	0.870318	0.88819	0.85097	0.998553	0.858649	0.855231	0.850011	0.909849	0.818825	0.870433	0.799529	0.814331	0.835264	0.836239	0.843671	0.907746	0.822091	0.775215	0.890271	0.899133	0.812013	0.94235	0.939132	0.798617
120	0.764606	0.710552	0.905994	0.796566	0.964212	0.827405	0.8152	0.7439	0.781224	0.766669	0.745861	0.729007	0.750608	0.787155	0.789311	0.794987	0.901739	0.767399	0.836362	0.816455	0.925889	0.685669	0.768883	1.01209	0.941717	0.822799	0.823218	0.813543	0.943657	0.826362	0.808376	0.801369	0.903632	0.778324	0.813152	0.764316	0.77808	0.80145	0.80123	0.754771	0.890795	0.782088	0.768515	0.825478	0.858414	0.772231	0.874283	0.898874	0.757682
140	0.717659	0.68054	1.0075	0.741824	0.958848	0.810366	0.788974	0.738755	0.774958	0.748136	0.674602	0.732222	0.737121	0.747248	0.730897	0.781034	0.846115	0.760435	0.79171	0.771763	0.898764	0.606523	0.721571	0.982853	0.951294	0.819007	0.80609	0.779459	0.877665	0.773563	0.74448	0.758169	0.869486	0.777395	0.785118	0.745408	0.775609	0.743934	0.7592	0.751894	0.865112	0.762029	0.726895	0.800983	0.783228	0.726032	0.820929	0.844214	0.741056
160	0.675604	0.656843	0.94961	0.720402	0.93237	0.737612	0.760194	0.651241	0.691694	0.667022	0.688757	0.720381	0.693406	0.696865	0.726292	0.724994	0.754671	0.764683	0.748962	0.762442	0.856491	0.6009	0.698172	0.950737	0.962519	0.757759	0.783054	0.746582	0.833382	0.725004	0.716902	0.73957	0.866019	0.744623	0.779362	0.740497	0.7018	0.741782	0.751491	0.708111	0.815852	0.730141	0.694424	0.748488	0.761455	0.719835	0.776934	0.833109	0.739876
180	0.679368	0.60593	0.902163	0.660327	0.910884	0.722987	0.744602	0.641894	0.701884	0.648816	0.608035	0.696172	0.698706	0.701318	0.692056	0.70452	0.759433	0.745172	0.68432	0.7346	0.815765	0.54271	0.684196	0.925988	0.913274	0.769593	0.749444	0.7361	0.808442	0.681745	0.702576	0.714227	0.829351	0.725291	0.752237	0.722915	0.709072	0.72719	0.682436	0.717724	0.79099	0.734236	0.672197	0.739659	0.778427	0.704811	0.76531	0.761265	0.723442
200	0.693856	0.618471	0.83034	0.64658	0.918344	0.710387	0.729407	0.673784	0.715197	0.682032	0.60825	0.688412	0.689631	0.685275	0.690238	0.73709	0.789157	0.721166	0.684839	0.69672	0.800155	0.527556	0.64911	0.909723	0.912386	0.728251	0.700093	0.72029	0.791751	0.682719	0.681723	0.704519	0.827661	0.696575	0.720801	0.67459	0.696788	0.668288	0.66734	0.702358	0.750668	0.710916	0.668589	0.733956	0.744184	0.669505	0.758954	0.737999	0.713729
220	0.660269	0.573602	0.74358	0.656228	0.893807	0.682081	0.701619	0.64263	0.705318	0.663438	0.639903	0.732562	0.67346	0.663259	0.700721	0.728331	0.745942	0.721808	0.670301	0.664277	0.747527	0.53531	0.633546	0.851821	0.887367	0.701434	0.685023	0.703801	0.786831	0.628517	0.660497	0.684311	0.796379	0.679668	0.697614	0.615853	0.673385	0.698299	0.629164	0.677729	0.711578	0.693967	0.650324	0.710767	0.726988	0.659614	0.717107	0.704461	0.679461
240	0.623436	0.57667	0.712874	0.633542	0.874726	0.666076	0.657321	0.613295	0.682283	0.654857	0.621111	0.718062	0.659768	0.643192	0.683149	0.715781	0.705072	0.700815	0.658705	0.686921	0.738331	0.468004	0.620971	0.813765	0.860572	0.685228	0.651819	0.682259	0.746647	0.601788	0.65432	0.678333	0.789389	0.654806	0.665735	0.62376	0.657889	0.631143	0.636001	0.664468	0.685638	0.670724	0.626486	0.705579	0.695463	0.641241	0.699244	0.681804	0.670764
260	0.698749	0.581932	0.736695	0.609284	0.852902	0.645956	0.664188	0.614695	0.670532	0.639396	0.60302	0.712899	0.641299	0.648202	0.649397	0.701031	0.716362	0.711237	0.63811	0.654657	0.746368	0.497899	0.59846	0.764787	0.858479	0.652264	0.640959	0.666851	0.719537	0.653297	0.630684	0.659173	0.778733	0.629218	0.672469	0.668009	0.629686	0.638012	0.617601	0.686711	0.685484	0.647935	0.600586	0.66748	0.668776	0.649034	0.66084	0.667275	0.667554
280	0.639524	0.589511	0.714512	0.602102	0.848587	0.625928	0.641952	0.607064	0.659717	0.611423	0.59876	0.723689	0.6423	0.631298	0.622069	0.666035	0.690535	0.679921	0.609986	0.61373	0.730757	0.467353	0.583219	0.764034	0.858384	0.627955	0.616104	0.652272	0.665364	0.658168	0.603303	0.663592	0.762204	0.615439	0.659606	0.651017	0.634063	0.627104	0.619941	0.644401	0.685689	0.628029	0.594272	0.655215	0.667883	0.639112	0.633295	0.652682	0.650351
300	0.616803	0.569783	0.694328	0.591376	0.839863	0.616202	0.625592	0.601603	0.628743	0.598603	0.58021	0.802498	0.623718	0.621935	0.624008	0.657693	0.655292	0.690442	0.598131	0.649639	0.676816	0.440478	0.581576	0.744137	0.83736	0.604807	0.627228	0.648452	0.645924	0.64244	0.604683	0.643333	0.769165	0.611087	0.644575	0.60721	0.617473	0.629374	0.586354	0.642647	0.634888	0.630645	0.565699	0.628315	0.645923	0.622805	0.626909	0.642569	0.635289
320	0.658576	0.59348	0.688442	0.58142	0.825036	0.600359	0.599018	0.58214	0.618352	0.586378	0.581127	0.745702	0.599404	0.617633	0.617403	0.624403	0.659188	0.647172	0.579526	0.634642	0.672798	0.440419	0.564424	0.714745	0.820871	0.615326	0.618209	0.620526	0.645634	0.594597	0.604924	0.624735	0.744099	0.620969	0.633343	0.640949	0.629227	0.616314	0.587868	0.604196	0.620711	0.603344	0.547209	0.614333	0.627498	0.62894	0.617992	0.632712	0.629582
340	0.621836	0.586082	0.688859	0.570662	0.81061	0.601462	0.599341	0.571044	0.619891	0.562787	0.565975	0.79446	0.580617	0.620948	0.569775	0.624972	0.641332	0.6204	0.618813	0.619824	0.658346	0.459658	0.529041	0.712981	0.766616	0.584809	0.583379	0.596647	0.633864	0.644961	0.591562	0.629768	0.720981	0.637287	0.625047	0.650525	0.600494	0.610654	0.591034	0.593461	0.631241	0.601903	0.544793	0.601862	0.615439	0.578829	0.614991	0.595846	0.626756
360	0.599633	0.570204	0.643494	0.566162	0.818717	0.574904	0.615205	0.555221	0.610414	0.580009	0.56797	0.748052	0.575204	0.612977	0.596437	0.605786	0.650783	0.633934	0.573382	0.601482	0.678439	0.426745	0.557423	0.691761	0.749493	0.576858	0.583666	0.585688	0.622672	0.598636	0.577981	0.595943	0.723359	0.616232	0.602163	0.649494	0.595658	0.6075	0.589107	0.62272	0.609667	0.588367	0.529652	0.597293	0.60632	0.60149	0.608781	0.592006	0.594491
380	0.576254	0.521667	0.628557	0.55633	0.793255	0.591184	0.596143	0.544404	0.593489	0.575238	0.571367	0.700996	0.578093	0.608624	0.563473	0.61208	0.648654	0.626772	0.569488	0.586306	0.646059	0.443675	0.542612	0.649554	0.728025	0.577684	0.560127	0.569174	0.584612	0.558385	0.565101	0.607337	0.706801	0.584298	0.585431	0.619144	0.545923	0.613396	0.591172	0.605529	0.61352	0.570166	0.50356	0.564621	0.591097	0.579674	0.586445	0.582565	0.612132
400	0.573525	0.51881	0.626003	0.546158	0.794828	0.573915	0.601175	0.531172	0.584792	0.552609	0.547048	0.709714	0.647918	0.592884	0.641399	0.590316	0.626073	0.581131	0.583593	0.612057	0.65711	0.419345	0.504456	0.642238	0.710648	0.565606	0.553573	0.561407	0.571056	0.557612	0.548191	0.594334	0.677094	0.57521	0.574338	0.633091	0.562654	0.615695	0.556162	0.589461	0.594976	0.558374	0.494089	0.570805	0.577474	0.563461	0.576999	0.533474	0.583461
420	0.549769	0.533185	0.627919	0.535894	0.780895	0.567523	0.589004	0.547485	0.593288	0.56463	0.535913	0.712744	0.589306	0.572462	0.588014	0.609957	0.621853	0.572141	0.580824	0.566649	0.612442	0.432428	0.534157	0.619384	0.702594	0.557655	0.547712	0.577695	0.554173	0.529852	0.536384	0.580691	0.667698	0.565578	0.571472	0.628327	0.548747	0.594322	0.556438	0.608967	0.590045	0.535055	0.505621	0.563866	0.592027	0.581145	0.558901	0.573093	0.573255
440	0.557672	0.510871	0.616841	0.530315	0.775562	0.560303	0.581047	0.530717	0.587245	0.5488	0.540712	0.728883	0.564241	0.552269	0.597528	0.602563	0.605945	0.57718	0.593718	0.589891	0.645286	0.440656	0.506288	0.612431	0.658644	0.556799	0.547353	0.566333	0.56411	0.511316	0.513537	0.593593	0.649106	0.582349	0.550755	0.635743	0.543029	0.585154	0.529091	0.604968	0.56051	0.544269	0.479238	0.551807	0.545279	0.540737	0.561255	0.549795	0.546532
460	0.546571	0.490211	0.629001	0.520914	0.776363	0.559015	0.554027	0.533938	0.573977	0.553408	0.534592	0.711167	0.572998	0.568793	0.588135	0.592932	0.600029	0.569622	0.570699	0.598076	0.630989	0.407328	0.519051	0.589136	0.656424	0.557288	0.525345	0.56568	0.518813	0.495445	0.518729	0.577958	0.630944	0.572173	0.549893	0.599499	0.561313	0.579552	0.549693	0.583567	0.561742	0.521708	0.473569	0.554796	0.509659	0.537169	0.536565	0.555876	0.537615
480	0.575548	0.484377	0.621922	0.520143	0.745107	0.531215	0.538931	0.524591	0.568692	0.526028	0.503667	0.682847	0.547115	0.550042	0.558323	0.591378	0.600462	0.578069	0.563084	0.610085	0.6034	0.418457	0.507661	0.583454	0.656202	0.532	0.528335	0.550473	0.497974	0.487309	0.491983	0.568684	0.627994	0.542257	0.536563	0.621992	0.541405	0.570207	0.580619	0.591566	0.568625	0.509195	0.466128	0.540676	0.535601	0.524367	0.527059	0.540035	0.548782
500	0.541208	0.491625	0.613343	0.517184	0.7374	0.532158	0.537542	0.507684	0.574847	0.529919	0.500971	0.618229	0.577342	0.550472	0.585227	0.593842	0.598081	0.55268	0.596919	0.582123	0.625657	0.406855	0.501602	0.581223	0.669679	0.504938	0.516494	0.546049	0.523734	0.495072	0.497284	0.585188	0.611722	0.525395	0.535165	0.588646	0.558489	0.577607	0.563091	0.551151	0.544021	0.526296	0.457366	0.528549	0.517959	0.533913	0.533563	0.526434	0.568783
520	0.558895	0.495775	0.622421	0.506026	0.74711	0.511095	0.525173	0.494277	0.55538	0.522854	0.50577	0.626144	0.508427	0.520131	0.537902	0.553651	0.595015	0.580193	0.534614	0.569278	0.591654	0.425916	0.491801	0.568227	0.649321	0.524784	0.53245	0.534109	0.492475	0.505472	0.49816	0.563447	0.608199	0.546382	0.526007	0.577104	0.55563	0.58931	0.557722	0.562868	0.544843	0.511773	0.476114	0.534904	0.532289	0.50878	0.509314	0.49968	0.55276
540	0.534387	0.488858	0.589939	0.510187	0.731112	0.487342	0.539526	0.490006	0.526413	0.494839	0.510677	0.569472	0.580663	0.531822	0.576198	0.541935	0.583941	0.547197	0.541104	0.558165	0.610819	0.405789	0.498129	0.551883	0.663908	0.492585	0.500251	0.533456	0.489918	0.52163	0.501161	0.558491	0.612123	0.54305	0.512048	0.575877	0.53851	0.572978	0.525741	0.593882	0.538473	0.516513	0.443417	0.527175	0.519559	0.51673	0.527854	0.510337	0.533061
560	0.528413	0.477972	0.587218	0.499985	0.738695	0.502472	0.535981	0.501908	0.531029	0.50469	0.471205	0.542419	0.538699	0.500696	0.546386	0.557026	0.596494	0.531143	0.528297	0.545558	0.580757	0.407092	0.480949	0.569005	0.665462	0.486133	0.525417	0.523477	0.656585	0.501117	0.503527	0.553305	0.574711	0.56211	0.526589	0.535998	0.530321	0.584918	0.520051	0.569534	0.550955	0.498123	0.466514	0.531194	0.527413	0.506213	0.524411	0.488127	0.566506
580	0.515524	0.48128	0.589161	0.497149	0.721988	0.478972	0.526239	0.499597	0.511963	0.498321	0.521812	0.539265	0.518412	0.509629	0.558686	0.560666	0.570738	0.548284	0.545258	0.533369	0.62017	0.391819	0.47831	0.550249	0.635559	0.452222	0.506447	0.515634	0.664737	0.48622	0.496911	0.551593	0.585997	0.550325	0.501468	0.585699	0.516767	0.585242	0.534505	0.55101	0.530768	0.48834	0.448797	0.528446	0.510366	0.513788	0.538978	0.520545	0.52162
600	0.514112	0.466905	0.55765	0.494128	0.720631	0.49562	0.525074	0.515595	0.515487	0.513925	0.497708	0.525971	0.498942	0.521168	0.535842	0.570221	0.569872	0.551445	0.579872	0.527036	0.544127	0.383236	0.476371	0.547266	0.621544	0.477051	0.493697	0.50925	0.569899	0.472498	0.477613	0.533556	0.568065	0.532851	0.511628	0.539043	0.524991	0.595265	0.540791	0.542801	0.533645	0.468889	0.471217	0.500172	0.494138	0.498513	0.50696	0.484543	0.516873
620	0.519663	0.483565	0.586191	0.496409	0.714096	0.482927	0.514836	0.507684	0.534218	0.492894	0.510111	0.542914	0.500876	0.490827	0.531116	0.548419	0.588522	0.525957	0.54396	0.548844	0.587249	0.389806	0.466354	0.552506	0.606577	0.473382	0.509365	0.496607	0.56083	0.489601	0.47367	0.559538	0.576573	0.495456	0.4921	0.560308	0.511719	0.576929	0.514454	0.56364	0.536778	0.470595	0.467835	0.495431	0.490714	0.505086	0.50696	0.511457	0.499287
640	0.49953	0.466665	0.541825	0.47998	0.707654	0.479822	0.517538	0.501173	0.527194	0.50514	0.528256	0.657031	0.53763	0.485108	0.513301	0.53439	0.57972	0.522648	0.546296	0.561809	0.559505	0.371988	0.453887	0.539846	0.607718	0.471914	0.504103	0.50005	0.45316	0.448662	0.45722	0.550852	0.567664	0.504771	0.50268	0.541155	0.513307	0.556735	0.495182	0.586304	0.50601	0.472832	0.467867	0.509929	0.500912	0.480954	0.503576	0.486303	0.490562
660	0.52465	0.476378	0.5471	0.488056	0.696834	0.46759	0.513497	0.502538	0.51319	0.491256	0.501186	0.664389	0.562194	0.491611	0.537175	0.526655	0.563596	0.54448	0.525182	0.529067	0.557496	0.371633	0.461561	0.543193	0.608447	0.463627	0.510418	0.499623	0.457598	0.442617	0.470626	0.54048	0.562192	0.505587	0.492193	0.515323	0.53431	0.548362	0.478067	0.530101	0.505907	0.47287	0.475115	0.485605	0.529758	0.489749	0.51311	0.465758	0.516489
680	0.523944	0.475476	0.569505	0.48522	0.68623	0.482375	0.505863	0.492176	0.517471	0.488962	0.501887	0.613437	0.593445	0.470911	0.536933	0.516114	0.550754	0.531736	0.565421	0.521778	0.582535	0.346179	0.453806	0.539639	0.617199	0.440357	0.499127	0.494897	0.432465	0.453446	0.472466	0.534783	0.571302	0.488589	0.501585	0.527355	0.4988	0.562483	0.485225	0.536556	0.537241	0.480453	0.455723	0.490999	0.480106	0.49025	0.506665	0.462814	0.501372
700	0.515147	0.484287	0.564535	0.456678	0.682377	0.461381	0.504697	0.474324	0.49796	0.499939	0.500701	0.607346	0.599404	0.487107	0.545234	0.513688	0.526477	0.504075	0.5527	0.50463	0.586476	0.354526	0.439615	0.508016	0.597286	0.453414	0.503839	0.488312	0.433285	0.452157	0.443924	0.547045	0.534491	0.508397	0.501957	0.5304	0.510942	0.535126	0.474397	0.551572	0.514794	0.458992	0.459492	0.488766	0.483344	0.487558	0.494629	0.470526	0.473826
720	0.510302	0.468198	0.542214	0.474648	0.681052	0.462094	0.500235	0.48507	0.513547	0.479255	0.456916	0.574666	0.604749	0.479566	0.504575	0.513839	0.534449	0.541121	0.510038	0.518432	0.535471	0.343693	0.447963	0.526305	0.585109	0.47381	0.493218	0.497889	0.423878	0.439323	0.443157	0.524998	0.529334	0.523219	0.475112	0.50717	0.5036	0.538457	0.49376	0.539082	0.516797	0.470292	0.45917	0.475539	0.479994	0.483427	0.510462	0.460125	0.510316
740	0.489086	0.479626	0.526861	0.46349	0.678093	0.462439	0.489874	0.493436	0.502241	0.471535	0.470262	0.639098	0.521437	0.522636	0.502212	0.529423	0.545596	0.525562	0.460453	0.536297	0.551391	0.334754	0.446374	0.528717	0.608194	0.47011	0.489151	0.493037	0.417559	0.455137	0.464405	0.512046	0.53111	0.477325	0.491075	0.486691	0.510872	0.544854	0.512435	0.523435	0.48911	0.444546	0.443997	0.508039	0.479659	0.4823	0.519967	0.476414	0.495089
760	0.501929	0.46068	0.540381	0.467651	0.660985	0.461956	0.483156	0.489026	0.498093	0.463303	0.469641	0.710209	0.504083	0.501075	0.512634	0.51346	0.540473	0.523043	0.535999	0.499134	0.603014	0.328065	0.448421	0.52589	0.585299	0.452099	0.484463	0.492761	0.418572	0.446657	0.453365	0.507805	0.534519	0.493461	0.494081	0.505255	0.516908	0.547036	0.490823	0.515787	0.512225	0.433929	0.459814	0.446922	0.481595	0.466932	0.489744	0.454781	0.479313
780	0.482548	0.46868	0.540687	0.450421	0.647884	0.459312	0.495699	0.479679	0.493857	0.455767	0.480561	0.66677	0.504788	0.461245	0.513301	0.492151	0.533944	0.508372	0.538162	0.497162	0.571638	0.349731	0.438	0.522491	0.60645	0.502095	0.57472	0.481374	0.436131	0.444365	0.445216	0.494443	0.520282	0.488793	0.478631	0.461055	0.497635	0.541199	0.480316	0.495018	0.512431	0.438479	0.471539	0.475952	0.455466	0.466243	0.490039	0.468574	0.471741
800	0.476385	0.480318	0.50565	0.461024	0.643507	0.445768	0.484519	0.504603	0.496287	0.469221	0.450175	0.673046	0.486979	0.465066	0.512755	0.515242	0.543756	0.515633	0.522932	0.477744	0.569861	0.322974	0.441231	0.520416	0.584729	0.496376	0.53489	0.463578	0.449445	0.421733	0.447691	0.521294	0.505214	0.476192	0.45083	0.462577	0.471726	0.537337	0.490548	0.506946	0.494042	0.460054	0.438392	0.462004	0.484088	0.481924	0.490068	0.455997	0.466528
820	0.474221	0.464439	0.53183	0.471411	0.643168	0.444089	0.469473	0.467813	0.488416	0.455767	0.469102	0.694596	0.510701	0.467647	0.519239	0.476454	0.565724	0.509607	0.482693	0.514071	0.558192	0.333393	0.438027	0.521687	0.581272	0.500199	0.523934	0.45008	0.43782	0.417407	0.454	0.513348	0.521772	0.469868	0.465418	0.466997	0.483375	0.529259	0.463339	0.501403	0.490857	0.433815	0.444706	0.469527	0.511966	0.46136	0.490686	0.445084	0.475993
840	0.465237	0.459207	0.533496	0.474463	0.634968	0.439766	0.485635	0.465012	0.499565	0.462054	0.489431	0.739024	0.54525	0.459321	0.484518	0.498938	0.606522	0.511336	0.502596	0.496803	0.563524	0.341976	0.428952	0.52148	0.578735	0.507446	0.54575	0.469008	0.417897	0.420071	0.441821	0.498863	0.519938	0.47354	0.457401	0.471516	0.477727	0.540432	0.480775	0.536486	0.481868	0.443863	0.448281	0.453449	0.485763	0.466055	0.474824	0.428507	0.455581
860	0.469753	0.459507	0.581998	0.448664	0.611726	0.436455	0.485536	0.477544	0.491783	0.480115	0.502777	0.709158	0.535106	0.454918	0.510028	0.495223	0.583327	0.516868	0.466857	0.475055	0.550232	0.311372	0.420201	0.510506	0.570903	0.535394	0.500299	0.45825	0.412156	0.408268	0.433585	0.495184	0.509081	0.475058	0.462878	0.448482	0.475715	0.507267	0.469625	0.519085	0.477091	0.440602	0.434977	0.466641	0.478989	0.433973	0.487272	0.440252	0.470671
880	0.460674	0.440081	0.636331	0.455414	0.616627	0.441123	0.47448	0.470473	0.498093	0.466989	0.493421	0.712095	0.567949	0.470355	0.488335	0.488701	0.554578	0.531736	0.476203	0.463703	0.560587	0.322619	0.420901	0.52205	0.561358	0.556891	0.516063	0.478157	0.427834	0.406836	0.435381	0.4971	0.498883	0.465109	0.453999	0.465426	0.465231	0.494472	0.485225	0.508771	0.50904	0.444697	0.429855	0.458912	0.44322	0.443707	0.475177	0.426299	0.457172
900	0.46646	0.451087	0.573142	0.45489	0.605653	0.429212	0.462061	0.445059	0.494905	0.456934	0.520572	0.691689	0.541497	0.457499	0.503727	0.50182	0.537912	0.513361	0.486414	0.503794	0.570479	0.325283	0.428683	0.508094	0.567447	0.550255	0.522809	0.461643	0.423541	0.41162	0.414637	0.497969	0.501175	0.484101	0.472106	0.447451	0.463219	0.491642	0.461595	0.518243	0.48572	0.428241	0.438489	0.444998	0.461272	0.458105	0.45961	0.415419	0.440161
920	0.4682	0.453042	0.568089	0.457849	0.606979	0.426361	0.469423	0.456051	0.479496	0.456893	0.500458	0.735407	0.468374	0.46499	0.474459	0.474141	0.53481	0.522944	0.51324	0.487543	0.562133	0.335109	0.410965	0.501427	0.552829	0.51506	0.484582	0.447919	0.430391	0.420701	0.449444	0.479754	0.512204	0.456338	0.4715	0.442393	0.475927	0.49459	0.449482	0.507227	0.472365	0.424753	0.430886	0.437406	0.444151	0.468872	0.466055	0.429307	0.453166
940	0.452394	0.453854	0.553652	0.452794	0.600228	0.415024	0.460995	0.430357	0.469551	0.455521	0.480561	0.65162	0.476812	0.470709	0.473853	0.459809	0.52103	0.485947	0.49325	0.496624	0.555332	0.326348	0.407491	0.494889	0.570713	0.526955	0.501375	0.459029	0.397926	0.401908	0.429006	0.477863	0.503094	0.467874	0.452671	0.465278	0.459831	0.48893	0.474718	0.496772	0.487056	0.429871	0.431015	0.456095	0.445751	0.462706	0.475648	0.4407	0.44381
960	0.431179	0.44802	0.560482	0.45301	0.610647	0.411161	0.470861	0.483635	0.488951	0.443603	0.481316	0.610871	0.549116	0.462535	0.473368	0.482748	0.511868	0.495777	0.515663	0.476967	0.572025	0.336885	0.40978	0.494864	0.539669	0.527597	0.497213	0.455987	0.414231	0.384748	0.437418	0.482027	0.492666	0.479183	0.358315	0.446518	0.473315	0.502992	0.455997	0.506525	0.481405	0.427634	0.440776	0.437062	0.45085	0.452158	0.465437	0.412634	0.432754
980	0.452347	0.43963	0.536411	0.445921	0.592892	0.417048	0.46982	0.439738	0.476107	0.453289	0.489	0.557136	0.533855	0.460764	0.462704	0.460567	0.517459	0.526797	0.494116	0.473562	0.52102	0.331853	0.414465	0.48773	0.567415	0.418738	0.479415	0.453826	0.406223	0.413081	0.429357	0.485297	0.499169	0.469596	0.485505	0.427463	0.462972	0.489962	0.475452	0.49158	0.479608	0.423198	0.436298	0.456026	0.434995	0.450374	0.473206	0.440892	0.441506
1000	0.407988	0.437013	0.541908	0.438523	0.604636	0.427303	0.484718	0.443834	0.470287	0.458224	0.457832	0.579582	0.544749	0.457676	0.46434	0.479791	0.543395	0.488812	0.473174	0.478999	0.560896	0.302255	0.417939	0.474396	0.551782	0.467083	0.486281	0.453197	0.40574	0.396923	0.432226	0.482053	0.473444	0.477143	0.490865	0.462184	0.454042	0.50311	0.460127	0.507648	0.474368	0.432222	0.429179	0.447678	0.43425	0.453942	0.453577	0.429179	0.429269
1020	0.442234	0.429255	0.518365	0.437845	0.622854	0.42236	0.46278	0.459796	0.462214	0.437971	0.460771	0.629421	0.566607	0.460966	0.484215	0.464283	0.51984	0.486787	0.479058	0.479656	0.562906	0.298644	0.416243	0.483034	0.556126	0.487937	0.483028	0.455309	0.394983	0.399502	0.425677	0.479243	0.496018	0.467874	0.556954	0.440379	0.459019	0.477109	0.446132	0.496772	0.493785	0.404239	0.428309	0.431153	0.442588	0.447025	0.460728	0.426555	0.421066
1040	0.434425	0.435961	0.504484	0.442869	0.604482	0.410449	0.471902	0.453005	0.45742	0.471207	0.449906	0.654774	0.580231	0.469266	0.461977	0.477629	0.554505	0.5184	0.48702	0.486288	0.581298	0.306754	0.389638	0.474577	0.534056	0.484757	0.44937	0.452795	0.420116	0.403369	0.419412	0.474159	0.491549	0.454457	0.517291	0.43537	0.472679	0.468058	0.487382	0.519155	0.473341	0.421188	0.42628	0.443452	0.44255	0.549595	0.463082	0.430364	0.429516
1060	0.442422	0.435449	0.492573	0.441914	0.627231	0.425234	0.465507	0.444709	0.469551	0.471515	0.483607	0.585518	0.571906	0.445201	0.473126	0.463221	0.51681	0.507385	0.491606	0.488738	0.567233	0.312792	0.417562	0.486173	0.55787	0.474513	0.457694	0.44993	0.413941	0.37856	0.420135	0.481006	0.496075	0.428167	0.53873	0.41327	0.46389	0.471802	0.471322	0.474179	0.478786	0.420278	0.418645	0.446475	0.431273	0.49266	0.465319	0.430044	0.429845
1080	0.416831	0.445193	0.520003	0.440526	0.617336	0.420244	0.467341	0.437743	0.482127	0.460866	0.45883	0.521735	0.538427	0.447326	0.506453	0.475089	0.530229	0.51351	0.443839	0.468125	0.54745	0.31664	0.410749	0.488067	0.53894	0.488548	0.443174	0.442464	0.387795	0.38088	0.417791	0.472933	0.499112	0.436031	0.576738	0.42761	0.477762	0.463046	0.451546	0.512279	0.455363	0.402381	0.45044	0.472825	0.458443	0.480359	0.484212	0.427227	0.427541
1100	0.431461	0.44381	0.493989	0.432266	0.619401	0.431075	0.455765	0.450065	0.476619	0.452244	0.453599	0.551911	0.540519	0.442974	0.452281	0.465951	0.524998	0.498296	0.454829	0.475772	0.562828	0.330018	0.401002	0.481426	0.534659	0.470874	0.447312	0.446536	0.421322	0.389933	0.411351	0.478757	0.471668	0.453233	0.556418	0.407131	0.460678	0.458536	0.463797	0.492282	0.463324	0.420354	0.412589	0.451766	0.430193	0.472127	0.465966	0.439708	0.436896
1120	0.438188	0.42727	0.534329	0.429707	0.600043	0.425372	0.469175	0.443904	0.47216	0.456217	0.461418	0.591485	0.501922	0.458765	0.467067	0.470198	0.494481	0.517708	0.474991	0.466033	0.565765	0.346356	0.401944	0.477768	0.535642	0.488548	0.468698	0.445933	0.381959	0.378302	0.422961	0.480392	0.498138	0.470616	0.581539	0.404479	0.443805	0.46343	0.472424	0.547432	0.472673	0.404239	0.432078	0.435344	0.435516	0.4823	0.452959	0.422107	0.426635
1140	0.42337	0.432623	0.503096	0.445643	0.601615	0.414795	0.457202	0.446039	0.453406	0.445671	0.438393	0.653444	0.500284	0.442721	0.478943	0.488094	0.506782	0.493307	0.466338	0.455279	0.538408	0.299888	0.397313	0.470712	0.529332	0.479558	0.465517	0.447567	0.400193	0.384089	0.419653	0.47748	0.500458	0.446932	0.576762	0.405019	0.470844	0.462516	0.506791	0.490738	0.459164	0.418648	0.417904	0.424007	0.42059	0.486275	0.458462	0.423547	0.423837
1160	0.461379	0.432202	0.480247	0.442253	0.597454	0.423762	0.438586	0.461512	0.455279	0.442271	0.443731	0.545449	0.584666	0.452109	0.474277	0.493137	0.517567	0.479378	0.46954	0.468961	0.519011	0.327591	0.397124	0.46529	0.536878	0.461976	0.461546	0.435653	0.394115	0.385979	0.431241	0.492604	0.485476	0.480271	0.542016	0.448728	0.454748	0.482091	0.459438	0.510946	0.487158	0.41042	0.401185	0.451663	0.422972	0.515321	0.461935	0.429724	0.436732
1180	0.423652	0.441674	0.46667	0.431002	0.591566	0.424636	0.449072	0.462737	0.464756	0.431131	0.432758	0.457828	0.578115	0.45674	0.465309	0.468719	0.501695	0.498987	0.504154	0.483002	0.530835	0.302966	0.406495	0.46005	0.517155	0.408036	0.47609	0.443143	0.394115	0.381109	0.422238	0.485962	0.478286	0.476871	0.510626	0.402514	0.446241	0.46343	0.454804	0.513823	0.453359	0.389831	0.398898	0.428198	0.430565	0.515071	0.446838	0.419163	0.414618
1200	0.410199	0.440381	0.458119	0.436489	0.591474	0.421279	0.458615	0.415689	0.46741	0.451487	0.439499	0.464847	0.515546	0.454159	0.479549	0.484303	0.511976	0.497456	0.48226	0.479775	0.546445	0.301782	0.38848	0.463085	0.528634	0.392441	0.487644	0.436105	0.397926	0.369564	0.418755	0.47186	0.478314	0.416336	0.556674	0.377419	0.428627	0.446921	0.459301	0.527786	0.446528	0.373981	0.412267	0.438642	0.401347	0.501049	0.442747	0.411258	0.41385
1220	0.441246	0.432322	0.468419	0.450267	0.607996	0.424498	0.459979	0.431722	0.49874	0.447391	0.450688	0.456499	0.493211	0.455019	0.454402	0.473459	0.4842	0.468412	0.507702	0.452351	0.55626	0.285207	0.391469	0.466587	0.520263	0.470232	0.455876	0.445405	0.40328	0.389589	0.415294	0.485783	0.489573	0.398386	0.527824	0.409488	0.452312	0.456502	0.469258	0.480003	0.493733	0.386759	0.396965	0.430947	0.395057	0.456759	0.468203	0.415675	0.404302
1240	0.40954	0.424503	0.56559	0.450575	0.596128	0.423854	0.450361	0.428571	0.544386	0.438893	0.426368	0.468	0.483726	0.450945	0.467733	0.464093	0.494264	0.486441	0.488577	0.450499	0.511128	0.305452	0.389531	0.440957	0.522007	0.555515	0.411597	0.448447	0.399035	0.376697	0.408701	0.484557	0.479919	0.420801	0.608781	0.420587	0.43258	0.462575	0.485317	0.488563	0.47971	0.397149	0.401443	0.423526	0.399375	0.42355	0.453695	0.416155	0.400269
1260	0.41368	0.421526	0.520864	0.446969	0.598409	0.424337	0.451873	0.422726	0.466852	0.434735	0.417417	0.46868	0.461391	0.452312	0.474096	0.470691	0.484056	0.496271	0.503288	0.481867	0.52357	0.307701	0.386057	0.466743	0.514999	0.445311	0.411334	0.424794	0.388567	0.372429	0.423486	0.477838	0.465252	0.424087	0.561568	0.380022	0.454324	0.455706	0.523309	0.485125	0.449918	0.396087	0.394002	0.426927	0.399821	0.403174	0.462847	0.40681	0.403973
1280	0.430097	0.420022	0.489908	0.4515	0.582843	0.424015	0.441536	0.431582	0.471245	0.440736	0.435131	0.472174	0.452703	0.453273	0.47458	0.478236	0.519227	0.469696	0.482087	0.446974	0.530989	0.297579	0.397178	0.463241	0.514174	0.469957	0.414013	0.424643	0.377906	0.37008	0.400333	0.47679	0.468288	0.444009	0.505966	0.400697	0.43318	0.451549	0.515509	0.458602	0.460191	0.406476	0.390136	0.416346	0.406744	0.459764	0.439128	0.398874	0.395906
1300	0.405636	0.428833	0.600961	0.428505	0.574397	0.421555	0.452988	0.435397	0.434073	0.438196	0.424885	0.470288	0.466009	0.456133	0.468278	0.473042	0.523159	0.460015	0.470145	0.467109	0.518161	0.291008	0.396316	0.468351	0.519343	0.488304	0.411645	0.433516	0.377038	0.386839	0.405481	0.484148	0.471955	0.440768	0.523793	0.402613	0.453865	0.441349	0.50156	0.496843	0.467999	0.396466	0.401862	0.424145	0.393382	0.474757	0.437156	0.418075	0.391572
1320	0.400414	0.432562	0.554457	0.445088	0.565889	0.439146	0.463697	0.324255	0.436949	0.435985	0.42653	0.454458	0.476994	0.430928	0.451009	0.461022	0.503752	0.486589	0.493077	0.458326	0.499382	0.30557	0.396936	0.457949	0.521499	0.515152	0.387795	0.434195	0.358997	0.36647	0.411943	0.454411	0.455598	0.460871	0.434657	0.378843	0.452136	0.43563	0.468615	0.503508	0.448017	0.421302	0.369198	0.421602	0.395206	0.462518	0.433801	0.414139	0.400927
1340	0.397027	0.416714	0.558233	0.464754	0.549983	0.430293	0.440569	0.438898	0.454097	0.442599	0.410919	0.455788	0.50315	0.448313	0.445737	0.47035	0.504184	0.487577	0.510557	0.45486	0.518624	0.298644	0.384576	0.465108	0.509164	0.512185	0.39423	0.437035	0.338591	0.372543	0.404845	0.460261	0.4566	0.455794	0.425755	0.41769	0.43851	0.447451	0.451822	0.434606	0.459061	0.455542	0.389202	0.419163	0.400901	0.455163	0.451488	0.414171	0.397717
1360	0.417772	0.419481	0.527555	0.424468	0.563916	0.413553	0.455071	0.464942	0.450217	0.431827	0.43807	0.464136	0.490936	0.424653	0.432952	0.493403	0.486581	0.479032	0.524143	0.488618	0.508423	0.311608	0.380214	0.45564	0.503583	0.386387	0.378155	0.432561	0.366281	0.362402	0.396522	0.466699	0.466856	0.452848	0.431744	0.376093	0.444935	0.448542	0.425255	0.49158	0.486696	0.398021	0.392037	0.434691	0.402576	0.397602	0.444072	0.413946	0.390008
1380	0.430473	0.425736	0.503151	0.450297	0.574766	0.410173	0.447931	0.495677	0.454053	0.421424	0.40399	0.454242	0.486456	0.428575	0.461492	0.479791	0.512409	0.460509	0.493943	0.456952	0.546059	0.314095	0.394001	0.459246	0.499715	0.409443	0.395474	0.418007	0.346551	0.378474	0.40294	0.439568	0.467085	0.442717	0.417855	0.409243	0.44084	0.421686	0.462971	0.46618	0.473752	0.390058	0.413362	0.412979	0.412848	0.414442	0.444749	0.401626	0.39769
1400	0.416267	0.403422	0.533913	0.424992	0.556056	0.405666	0.497434	0.377534	0.436347	0.434838	0.409922	0.457612	0.503992	0.432523	0.469309	0.462766	0.495347	0.473648	0.495846	0.473323	0.524343	0.309536	0.377306	0.448765	0.496797	0.417699	0.399373	0.424794	0.363097	0.36796	0.382371	0.454309	0.462731	0.445777	0.409979	0.393331	0.428909	0.45432	0.469808	0.443517	0.421358	0.379327	0.391876	0.423011	0.387725	0.392782	0.444601	0.416475	0.383944
1420	0.391147	0.422187	0.481635	0.406559	0.552202	0.396928	0.472596	0.393706	0.428097	0.427834	0.425317	0.458076	0.472468	0.443758	0.478943	0.465648	0.482	0.456903	0.493943	0.464659	0.503168	0.30267	0.381829	0.469441	0.47552	0.46274	0.395187	0.417957	0.341727	0.387584	0.503943	0.458856	0.454824	0.42071	0.423518	0.394411	0.432086	0.441054	0.479031	0.447656	0.469951	0.365753	0.376607	0.41401	0.405218	0.407963	0.438245	0.407066	0.385673
1440	0.42384	0.408294	0.51781	0.442746	0.559076	0.406884	0.475298	0.401302	0.437284	0.428387	0.414964	0.441689	0.535925	0.441683	0.476944	0.454273	0.51194	0.442331	0.478799	0.429348	0.529907	0.304209	0.381049	0.445886	0.506913	0.391524	0.419539	0.428992	0.339701	0.370223	0.537173	0.457502	0.459923	0.437119	0.426338	0.386652	0.441934	0.451903	0.499312	0.463584	0.424646	0.372957	0.413716	0.431531	0.396434	0.410592	0.435361	0.405466	0.394836
1460	0.405259	0.413767	0.512618	0.415837	0.556672	0.404493	0.43871	0.416145	0.441565	0.435411	0.407441	0.518396	0.522096	0.437559	0.48985	0.459961	0.485535	0.47024	0.480443	0.435024	0.526121	0.303558	0.360799	0.436339	0.502442	0.396967	0.389781	0.420722	0.329185	0.36922	0.54749	0.460108	0.472413	0.451828	0.425802	0.398193	0.437451	0.449102	0.448518	0.487581	0.46502	0.359724	0.402377	0.416071	0.39208	0.404801	0.428975	0.407738	0.365973
1480	0.400367	0.4273	0.491352	0.419536	0.551586	0.414128	0.438289	0.391956	0.432891	0.433814	0.402049	0.522879	0.508495	0.423413	0.4684	0.454311	0.447406	0.467967	0.499221	0.463225	0.515997	0.288226	0.368716	0.413848	0.505486	0.392196	0.379901	0.433667	0.317221	0.371455	0.395098	0.452495	0.464564	0.434785	0.434867	0.376044	0.44324	0.409835	0.498899	0.444569	0.464506	0.354264	0.391103	0.403841	0.375405	0.402235	0.429152	0.40857	0.372037
1500	0.405683	0.395603	0.412588	0.435687	0.563423	0.40677	0.430282	0.409844	0.435901	0.430414	0.414451	0.550025	0.483453	0.436597	0.477004	0.456207	0.452096	0.463176	0.494462	0.452949	0.527048	0.314035	0.366158	0.441294	0.504376	0.378559	0.375786	0.442163	0.331404	0.389475	0.413826	0.453006	0.447519	0.407384	0.418811	0.402023	0.446664	0.434185	0.483252	0.460427	0.444165	0.340651	0.39223	0.40999	0.378978	0.446493	0.420441	0.39913	0.373299
[truncated: 80 more columns]

## Sheet: Figure 4f
Figure 4f	R11 + RIAM + Vh + actomyosin
	RIAM fluorescence (a.u.)
Time (s)	Disk 1	Disk 2	Disk 3	Disk 4	Disk 5	Disk 6	Disk 7	Disk 8	Disk 9	Disk 10	Disk 11	Disk 12	Disk 13	Disk 14	Disk 15	Disk 16	Disk 17	Disk 18	Disk 19	Disk 20	Disk 21	Disk 22	Disk 23	Disk 24	Disk 25	Disk 26	Disk 27	Disk 28	Disk 29	Disk 30	Disk 31	Disk 32	Disk 33	Disk 34	Disk 35	Disk 36	Disk 37	Disk 38	Disk 39	Disk 40	Disk 41	Disk 42	Disk 43	Disk 44	Disk 45	Disk 46	Disk 47	Disk 48	Disk 49
0	412.231	850.394	614.162	763.998	1026.43	540.918	1246.73	812.128	1007.77	1253.26	543.001	1215.38	830.311	785.085	904.659	781.813	554.581	426.433	554.684	363.74	709.226	544.668	716.765	899.695	511.93	967.379	749.069	910.111	1061.97	511.552	1075.26	751.727	719.82	860.117	380.677	709.997	526.693	397.38	473.064	311.098	727.603	519.93	697.465	781.593	466.174	1037.66	764.253	783.013	1126.75
60	417.13	850.614	619.755	749.158	1027.43	543.209	1244.59	811.033	981.582	1268.42	546.892	1210.41	831.085	788.176	894.172	770.152	566.53	430.826	566.577	357.425	693.847	533.132	706.301	882.284	501.925	938.903	734.889	888.155	1034.38	498.623	1052.18	730.508	712.564	831.036	373.977	685.603	512.554	391.935	465.008	300.496	719.8	523.038	695.298	772.112	465.799	1036.6	763.688	772.057	1122.05
120	408.682	847.633	618.095	714.51	1015.46	540.514	1248.46	807.253	962.642	1254.15	545.106	1211.67	835.679	774.187	893.201	767.266	562.485	430.933	555.959	359.892	696.72	519.475	711.134	888.966	504.792	930.804	728.508	885.401	1041.04	497.476	1052.22	730.763	708.878	830.969	368.522	694.183	509.428	393.946	450.721	292.523	710.059	513.195	684.421	770.605	465.029	1020.28	751.383	759.319	1108.36
180	405.682	821.77	605.207	688.956	975.182	533.795	1221.49	796.258	929.391	1241.28	541.801	1196.25	822.16	770.1	881.633	751.001	552.947	418.7	550.624	356.18	693.97	512.969	702.313	873.916	500.114	926.244	716.305	872.33	1033.46	489.563	1037.86	717.777	700.657	812.516	365.826	685.026	502.19	387.671	434.682	284.921	701.306	509.36	673.24	735.331	459.977	1016.24	742.053	755.665	1100.13
240	406.99	809.169	616.325	668.123	940.838	521.298	1210.13	789.521	909.86	1231.17	536.232	1192.03	816.588	765.06	878.275	748.003	543.203	410.174	542.805	353.673	682.887	508.6	699.825	866	496.682	903.185	707.85	862.363	1025.34	476.981	1008.31	708.91	692.812	793.022	354.661	674.97	493.834	383.155	416.983	282.097	684.968	503.85	669.873	701.693	453.071	991.184	736.727	736.608	1098.33
300	403.05	793.95	594.362	637.83	926.543	514.415	1207.13	784.313	892.699	1218.35	537.262	1171.92	816.382	755.419	866.416	748.471	542.588	407.052	539.872	350.813	680.003	493.462	693.129	843.858	485.824	902.333	689.437	868.804	1015.37	476.651	980.723	705.078	690.964	776.776	350.101	668.291	478.841	366.281	401.495	271.65	657.606	504.124	656.149	679.088	451.644	990.322	718.696	729.317	1090.81
360	397.858	755.854	568.862	608.58	893.823	493.243	1174.5	764.781	861.303	1191.81	524.542	1121.65	801.485	733.109	846.271	730.53	531.37	391.525	534.85	352.569	675.929	483.599	694.569	826.236	482.329	892.887	680.454	865.496	1009.57	469.381	958.286	690.54	685.08	756.194	344.262	649.817	470.822	353.582	394.774	266.883	636.135	498.788	635.138	659.126	433.839	964.6	703.745	703.389	1082.62
420	392.634	716.239	549.85	591.161	867.81	484.734	1115.39	729.683	822.839	1162.6	514.199	1081.28	790.921	712.011	829.225	693.622	526.205	381.555	519.764	343.78	661.356	466.671	676.66	800.591	466.899	855.834	652.618	831.131	986.341	453.822	913.139	665.34	669.236	723.694	329.668	621.792	449.432	339.366	384.635	257.696	608.38	471.017	603.861	633.841	413.63	908.156	671.533	672.276	1045.87
480	374.261	688.178	533.76	573.04	835.612	462.6	1053.09	706.39	801.67	1110.48	488.202	1036.08	762.29	677.282	809.913	663.049	497.786	361.532	503.833	333.885	635.861	448.054	655.334	767.629	456.784	814.969	622.306	799.187	958.324	439.244	881.117	639.667	646.026	700.162	316.63	598.049	435.533	327.12	375.634	254.301	595.778	458.285	584.173	619.646	398.327	879.49	653.56	648.741	1028.62
540	363.585	671.75	522.05	571.461	814.046	453.406	1020.23	687.18	789.581	1089.04	472.447	1000.33	741.561	661.106	790.12	646.463	477.877	351.981	494.753	336.858	619.074	443.552	643.432	755.019	454.244	785.548	607.638	763.477	932.097	424.338	859.787	629.947	620.024	678.026	307.374	588.055	428.759	323.336	367.789	249.136	575.721	439.691	572.377	609.062	389.675	849.333	641.818	637.018	1009.77
600	352.512	650.322	505.868	556.39	796.901	437.392	981.927	659.465	776.888	1078.37	453.577	966.971	717.861	637.157	759.572	626.442	459.079	341.748	474.065	324.11	600.48	422.438	609.376	723.992	435.36	760.162	582.031	735.266	887.157	405.227	834.817	600.201	590.255	653.312	300.211	562.882	408.256	309.198	357.103	242.834	559.489	419.542	546.894	585.821	373.995	803.859	608.551	607.982	954.939
660	341.21	629.123	487.967	539.281	770.076	425.725	943.491	626.47	750.291	1034.96	434.334	928.213	685.081	610.155	722.706	592.259	440.026	328.623	446.712	308.541	571.802	413.472	595.618	699.442	429.095	730.28	572.808	702.668	866.745	395.865	805.733	588.923	569.85	631.361	283.936	543.24	400.847	297.429	345.345	241.795	551.182	410.61	541.367	587.311	371.555	797.425	609.346	602.788	936.68
720	328.066	602.459	469.802	522.56	745.624	409.94	902.008	605.527	723.068	993.223	413.399	894.715	654.749	584.539	693.173	569.397	413.852	316.396	421.655	292.331	546.507	392.945	571.834	668.689	412.734	696.414	544.811	673.636	824.75	375.103	782.161	558.71	545.312	606.835	271.396	514.497	382.345	288.155	330.203	234.947	530.426	395.122	522.357	572.028	361.354	774.724	597.909	582.477	892.549
780	324.972	598.681	458.778	522.514	736.874	407.711	890.626	590.17	713.369	987.169	407.212	881.049	648.268	581.023	678.773	559.818	412.375	318.811	413.835	278.922	524.204	382.785	550.14	644.641	398.027	674.147	517.825	648.641	786.241	359.144	761.45	538.739	528.92	581.093	266.463	498.442	367.466	280.115	321.751	225.994	518.778	384.548	515.013	554.934	347.516	759.988	588.247	572.203	865.272
840	314.952	583.358	447.469	509.793	706.53	391.435	857.452	576.414	700.225	954.367	393.878	864.663	628.976	558.933	660.505	545.268	398.445	306.855	404.664	273.388	506.607	372.774	545.362	629.23	391.83	662.934	504.471	636.815	765.334	351.504	748.629	533.495	516.725	564.936	258.839	488.258	354.873	269.996	319.957	225.05	514.094	377.509	500.968	552.443	339.099	740.509	572.937	555.931	843.477
900	304.691	571.27	435.655	504.858	687.222	384.465	848.425	558.179	684.325	924.105	383.139	849.154	617.826	547.572	641.796	535.605	391.081	300.409	392.08	268.975	508.274	376.403	532.538	620.468	380.684	654.065	502.234	640.024	746.151	348.279	735.448	526.248	513.408	559.918	259.221	478.811	355.962	269.201	321.318	221.674	509.55	372.792	492.743	541.981	335.317	733.417	560.137	547.765	824.734
960	299.697	561.162	426.574	494.675	675.283	376.681	822.025	540.209	666.018	898.952	372.558	824.611	595.538	536.695	627.452	522.185	380.774	295.14	384.129	260.153	494.754	365.103	523.741	605.623	373.037	641.269	489.749	619.497	725.184	340.785	721.916	511.776	500.656	546.713	251.877	471.641	346.099	263.456	311.27	216.367	497.98	357.996	477.138	526.343	323.834	710.617	539.934	534.051	791.746
1020	291.139	546.522	419.387	488.986	660.114	365.685	806.223	527.98	653.557	869.942	361.536	805.088	573.339	519.858	607.707	511.145	370.718	288.219	372.31	252.537	478.565	356.253	508.015	592.367	361.259	627.622	478.528	600.572	703.879	331.706	704.405	495.034	489.758	537.905	246.182	455.606	334.086	256.195	303.635	214.373	491.21	348.084	468.125	518.677	316.127	692.713	527.551	517.143	771.75
1080	290.792	542.171	410.862	485.684	656.172	368.426	797.008	518.28	648.131	867.934	364.986	798.959	566.582	517.804	608.835	501.788	362.564	284.235	363.203	251.489	477.358	360.117	510.092	592.549	356.864	623.777	477.442	603.629	697.431	330.747	697.564	497.613	483.028	533.399	246.048	457.564	332.304	254.689	304.047	213.81	486.7	345.082	466.582	516.472	314.301	692.053	528.814	526.077	766.14
1140	289.553	539.881	414.49	484.354	654.529	364.4	796.874	517.379	651.224	859.138	358.005	798.794	558.406	513.229	600.766	507.588	358.502	279.85	360.611	250.175	469.11	353.989	504.423	584.176	357.441	620.959	469.71	593.584	693.308	328.997	695.331	502.146	476.001	530.412	239.197	455.118	328.395	255.918	296.109	214.061	488.903	344.709	471.929	517.997	316.005	693.368	526.221	513.823	757.935
1200	286.941	537.193	407.796	478.418	650.094	362.068	792.558	513.388	640.962	855.406	354.794	794.397	554.559	509.601	598.312	507.435	358.391	279.176	361.026	245.214	462.364	343.986	490.063	572.056	348.478	606.679	455.242	580.508	674.017	319.69	679.871	486.595	464.926	516.435	238.237	448.07	321.272	250.628	293.746	208.608	478.819	340.149	465.708	508.615	312.79	673.465	511.85	509.512	747.234
1260	284.531	529.879	403.457	477.977	648.47	356.956	785.478	508.496	642.4	839.381	350.665	784.943	547.163	506.208	591.181	496.384	351.561	278.89	354.458	241.858	459.61	341.827	492.259	574.831	345.611	605.577	460.93	574.243	676.537	319.472	673.849	481.527	465.942	512.553	234.938	447.788	321.448	253.326	291.009	210.121	477.583	340.071	461.692	503.916	311.893	684.48	508.945	518.127	747.139
1320	283.633	526.259	404.682	478.647	653.632	357.168	778.421	512.589	640.72	838.912	348.937	787.261	539.696	506.78	594.084	490.652	346.638	272.677	351.807	234.997	453.077	336.562	476.659	557.719	334.863	594.615	450.025	564.105	661.186	314.356	662.574	467.766	454.114	502.761	231.1	436.53	313.129	246.661	287.021	205.384	467.006	330.048	453.011	493.959	306.003	663.37	495.255	493.379	733.28
1380	279.261	523.664	398.007	471.597	630.383	349.987	762.719	501.023	626.145	819.607	341.486	772.831	529.683	498.063	581.019	485.245	342.965	266.223	347.063	234.137	446.631	334.982	483.163	560.463	340.228	594.952	455.972	566.44	661.829	317.487	662.804	474.238	456.972	504.778	231.229	437.799	317.763	246.966	285.458	204.305	466.236	329.74	452.003	493.493	303.05	667.174	496.552	495.549	723.919
1440	280.151	523.048	397.972	475.543	630.549	350.526	767.697	500.264	630.176	813.871	343.271	769.584	525.886	495.142	578.44	486.718	337.262	269.664	347.77	234.01	449.962	334.54	481.219	552.612	337.553	587.959	450.032	563.519	661.63	318.273	657.252	470.845	454.358	504.215	229.786	434.867	315.148	248.841	285.623	203.152	461.516	327.004	442.664	490.265	303.618	659.182	482.565	493.434	719.439
1500	279.13	514.339	389.62	465.139	623.619	344.522	754.912	486.688	613.835	799.366	332.293	754.554	518.173	484.873	564.082	477.796	337.264	271.613	340.244	229.794	441.898	324.149	467.588	542.949	328.225	564.559	435.451	551.653	639.869	310.54	649.261	457.361	446.802	495.775	227.502	430.708	305.66	241.512	281.025	202.266	461.528	326.379	443.816	490.493	300.312	653.811	481.801	488.309	719.044
1560	282.054	511.275	391.941	466.191	616.827	341.694	747.707	492.555	614.196	800.668	335.595	754.117	518.77	487.954	564.183	471.08	334.422	263.72	338.78	230.318	443.224	327.677	473.47	546.448	328.955	584.451	437.342	557.767	644.188	312.178	653.711	458.506	449.842	496.947	230.287	429.463	308.789	242.167	282.818	197.385	452.473	321.737	431.891	472.248	288.954	640.846	470.988	482.356	704.812
1620	279.01	507.876	385.579	466.321	611.109	338.85	741.163	484.939	609.944	791.484	333.97	745.042	515.734	483.678	564.121	468.263	330.086	260.464	335.743	227.106	431.463	321.123	465.397	539.093	327.531	573.804	433.752	547.142	637.364	310.882	639.769	455.613	443.273	493.132	224.435	424.283	304.858	239.034	277.91	199.054	454.242	322.771	438.003	482.461	296.907	639.513	478.341	483.319	713.647
1680	275.889	496.81	374.337	458.195	604.066	336.092	731.446	477.312	595.612	775.063	328.345	734.958	506.695	474.899	555.38	459.95	326.28	260.664	329.504	224.909	432.374	319.016	464.859	536.331	325.69	572.273	437.046	540.624	631.145	308.992	633.672	454.917	442.427	490.135	223.539	421.779	304.001	239.381	278.351	196.918	452.564	317.68	430.856	475.994	288.765	632.155	465.317	483.846	695.761
1740	268.688	488.741	370.068	452.378	599.391	333.062	717.971	467.506	578.612	759.36	322.448	717.983	493.155	467.794	544.424	445.283	313.354	256.133	322.162	220.723	422.061	310.917	450.377	526.885	319.782	560.713	416.994	521.209	615.972	295.576	620.673	440.627	430.772	475.329	216.22	407.871	293.568	231.682	266.951	190.411	436.089	307.113	424.111	466.867	285.515	615.535	456.846	461.427	683.098
1800	266.612	484.256	368.901	447.445	588.125	329.352	720.49	462.254	580.749	755.718	319.657	720.428	488.532	463.62	547.062	446.88	310.061	250.45	317.355	222.583	418.909	310.721	451.852	526.225	317.665	558.999	417.421	524.784	613.628	295.018	617.571	439.178	431.024	473.635	215.662	407.073	293.193	228.65	265.655	191.596	434.358	307.452	422.983	460.897	280.407	605.624	448.488	459.397	674.02
1860	263.86	480.874	360.419	441.797	603.917	321.746	703.747	453.771	569.202	740.028	314.565	703.281	486.037	454.099	539.15	442.878	309.666	251.296	310.728	217.392	403.994	299.295	439.461	507.912	310.072	540.8	401.698	508.455	592.421	286.165	599.881	427.503	420.124	462.709	211.368	395.487	285.234	221.615	258.756	186.812	429.115	304.011	417.419	449.977	277.976	604.529	444.095	455.193	662.315
1920	261.118	479.735	359.243	439.529	588.896	324.88	702.603	449.253	567.197	735.69	311.628	704.14	477.558	450.354	530.631	439.782	306.163	249.164	307.791	217.282	405.752	300.41	438.559	509.704	310.327	543.397	407.395	511.663	596.884	290.234	601.217	427.555	422.007	464.104	213.444	392.746	287.562	221.802	262.318	189.158	424.367	303.219	414.328	452.868	277.424	600.645	442.57	449.552	660.605
1980	260.903	469.969	353.962	436.093	572.566	321.237	700.801	439.029	563.713	725.629	312.133	697.209	471.999	449.443	530.759	434.385	301.69	248.118	305.114	214.937	404.006	295.82	429.58	503.053	307.603	539.927	398.553	509.533	587.602	285.079	598.697	424.654	415.401	456.047	208.967	395.922	280.459	219.356	256.312	188.824	422.28	301.197	415.146	451.038	275.293	593.953	442.206	449.262	658.333
2040	260.573	468.711	353.604	438.591	575.318	323.171	693.732	442.144	563.744	725.948	313.454	695.464	473.869	449.708	529.281	436.155	304.155	247.474	308.283	213.361	399.269	294.757	431.281	503.894	305.526	539.335	396.659	501.773	581.864	284.634	594.797	419.413	414.885	451.315	208.477	390.238	281.963	219.291	254.545	187.745	425.202	300.127	410.973	443.894	271.584	588.436	440.781	451.369	656.398
2100	259.033	467.815	355.02	437.272	572.933	320.808	693.683	442.026	560.904	723.401	313.239	693.208	468.768	445.399	523.71	433.232	300.424	247.502	308.506	215.703	402.944	297.183	435.04	501.611	308.863	548.077	399.139	500.885	582.004	285.923	595.735	422.878	419.991	455.335	209.64	395.718	279.438	217.866	256.441	184.314	420.079	294.72	404.024	445.161	271.418	580.674	433.201	444.182	648.606
2160	256.91	464.214	352.805	435.707	560.922	314.438	688.51	441.759	560.427	712.405	307.783	692.238	460.109	445.755	522.303	429.471	296.316	243.009	303.366	212.499	400.189	293.777	429.187	492.687	300.681	532.667	392.129	494.639	572.822	280.183	585.271	411.594	415.782	445.809	210.842	384.037	276.859	213.78	255.398	184.044	419.323	293.616	399.184	440.988	268.538	580.85	427.347	442.372	639.658
2220	253.983	465.997	352.634	436.34	566.513	315.674	697.315	442.738	566.148	712.8	309.254	693.244	463.826	445.592	527.135	430.903	298.818	247.208	305.24	211.748	400.345	293.079	435.39	497.383	307.333	534.325	397.426	492.981	582.141	284.035	589.799	419.47	417.061	447.88	208.947	389.218	279.518	218.748	255.939	182.66	417.796	296.645	404.841	442.946	267.911	575.871	431.4	442.445	642.21
2280	253.984	462.792	352.126	431.561	562.588	312.919	684.936	440.52	561.578	705.496	308.125	686.637	455.512	443.054	522.102	423.335	295.887	241.088	303.844	211.53	397.25	294.627	428.62	492.906	298.758	526.839	394.838	494.259	575.44	281.32	588.073	415.583	415.683	444.704	209.562	383.785	278.402	215.497	254.135	185.402	421.046	296.231	408.218	443.422	271.312	588.253	436.339	447.947	643.815
2340	254.175	458.765	349.178	437.815	563.077	317.943	686.926	435.057	555.175	709.89	311.351	683.17	458.493	442.924	521.371	421.509	298.178	244.892	302.788	211.198	400.654	293.029	426.906	493.448	304.083	529.594	395.994	496.985	576.418	282.679	589.627	418.005	413.202	446.888	208.822	390.565	278.936	218.612	252.054	183.565	418.474	294.209	399.97	439.371	266.822	580.22	429.812	442.114	634.85
2400	251.619	461.47	344.339	431.244	557.493	314.487	689.712	434.899	553.907	700.011	305.088	682.622	451.923	437.664	515.221	422.718	294.947	241.261	296.455	208.323	394.521	288.625	426.24	490.663	299.016	528.113	390.26	491.836	571.07	279.785	580.438	410.928	409.062	443.041	207.522	383.28	274.814	213.621	252.138	184.327	417.079	292.46	400.12	439.24	266.084	576.959	428.116	439.191	634.479
[truncated: 134 more columns]

[truncated: 12 more sheets: Figure 4g, Figure 5d, Figure 5e, Figure 5f, Figure 5g, Supplementary Figure 1b, Supplementary Figure 2, Supplementary Figure 3b, Supplementary Figure 3d, Supplementary Figure 4, Supplementary figure 5b, Supplementary figure 5c]
